# Supplementary material for: Correlation AnalyzeR: functional predictions from gene co-expression correlations
Source: BMC Bioinformatics. 2021 Apr 20;22:206. doi: 10.1186/s12859-021-04130-7 (PMC8056587; doi:10.1186/s12859-021-04130-7)
Supplement: Supplementary file 2 — Additional file 2: Table S1: Manifest of GEO samples used in Correlation AnalyzeR. [file 12859_2021_4130_MOESM2_ESM.csv]

GEO Sample ID	GEO Series ID	GEO Tissue Description	# Reads aligned	Disease Label	Tissue Label
GSM741172	GSE29943	hela elavl1/hur sirna1 5d cell line: hela knockdown: elavl1/hur sirna1 see lebedeva et al 2011 time post transfect	59390787	Cancer	female reproductive
GSM741170	GSE29943	hela mock knockdown 5d cell line: hela knockdown: mock time post transfection: 120h	61676490	Cancer	female reproductive
GSM678413	GSE27452Xx-xXGSE32303	rpe-1 cells cell type: htert-immortalized retinal pigment epithelial cell line: rpe-1 cells transfectio	23839890	Normal	retina
GSM741171	GSE29943	hela elavl1/hur sirna1 2d cell line: hela knockdown: elavl1/hur sirna1 see lebedeva et al 2011 time post transfec	63746708	Cancer	female reproductive
GSM678412	GSE27452Xx-xXGSE32303	rpe-1 cells cell type: htert-immortalized retinal pigment epithelial cell line: rpe-1 cells transfectio	24462998	Normal	retina
GSM678414	GSE27452Xx-xXGSE32303	rpe-1 cells cell type: htert-immortalized retinal pigment epithelial cell line: rpe-1 cells transfectio	24110983	Normal	retina
GSM907015	GSE36952	human monocyte derived macrophages donor: 3 cell type: m1 macrophages classically activated	12677746	Normal	immune
GSM1193921	GSE49110	mda-mb231 cells cell line: mda-mb231 cells sirna: sic	29149687	Cancer	mammary
GSM1186071	GSE48865	glioma	15418028	Cancer	brain
GSM1241385	GSE51264	prefrontal cortex pfc sex: male age year : 53 age day : 112	8544873	Normal	brain
GSM977042	GSE24565	gm12878 datatype: rnaseq datatype description: sequencing analysis of rna expression rnaextract: sh	39015850	Normal	immune
GSM1233884	GSE50893	lymphoblastoid cell lines cell line: 10847 antibody: rna-seq replicate: 2	14049586	Normal	immune
GSM1093232	GSE44875	pancreatic progenitors cells cell type: pancreatic progenitors cells	10862185	Normal	stem-like
GSM1098188	GSE45157	hela cells knockdown chemistry: sirna knockdown target: hnrnpu cell line: hela	19350691	Cancer	female reproductive
GSM1185605	GSE48173Xx-xXGSE48846	cord blood cells developmental stage: peri-natal tissue: umbilical cord blood sorted cell type: cd34+cd45ra-	29862100	Normal	stem-like
GSM1185884	GSE48865	glioma	21387174	Cancer	brain
GSM1193928	GSE49110	mda-mb231 cells cell line: mda-mb231 cells sirna: sie3	29408673	Cancer	mammary
GSM984617	GSE30567	nhem_m2 datatype: rnaseq datatype description: sequencing analysis of rna expression rnaextract: to	108072779	Normal	skin
GSM1203313	GSE48173Xx-xXGSE49642	acute myeloid leukemia tissue: bone marrow	62952518	Cancer	immune
GSM1185946	GSE48865	glioma	13926117	Cancer	brain
GSM1216828	GSE50244Xx-xXGSE50398	pancreatic islets tissue: pancreatic islets age: 68 bmi: 24 6 gender: male year of birth: 1943 hb	29494120	Normal	pancreas
GSM984608	GSE30567	hmsc-bm datatype: rnaseq datatype description: sequencing analysis of rna expression rnaextract: to	115856803	Normal	stem-like
GSM922158	GSE36552	8-cell embryo#1 cell type: human preimplantation blastomere developmental stage: early blastomere tissue: h	20187148	Normal	prenatal
GSM1122674	GSE46056	cord blood cell type: primary cd34+ cell genotype/variation: control	110770318	Normal	stem-like
GSM1216812	GSE50244Xx-xXGSE50398	pancreatic islets tissue: pancreatic islets age: 35 bmi: 26 3 gender: male year of birth: 1976 hb	27858545	Normal	pancreas
GSM1159902	GSE47806Xx-xXGSE47807	lncap cells cell type: lncap cells transfected with: sictl treated with: 100 nm dht	9836095	Cancer	prostate
GSM1128651	GSE46323	adipose_postlps tissue: adipose treatment: lps	421408544	Normal	adipose
GSM1163055	GSE47944Xx-xXGSE47965	skin	51558417	Normal	skin
GSM1228197	GSE50760	primary colorectal cancer tissue: primary colorectal cancer ajcc stage: stage iv	28472461	Cancer	intestines
GSM1186094	GSE48865	glioma	25108526	Cancer	brain
GSM1241140	GSE51254	hct116 cdna synthesis method: clontech smarter library construction method: nextera transposon c	30404490	Cancer	intestines
GSM973671	GSE24565	imr90 datatype: rnaseq datatype description: sequencing analysis of rna expression rnaextract: sh	6390443	Normal	stem-like
GSM1162725	GSE47933	human mammary epithelial cell involution: yes cell type: human mammary epithelial cell rna preparation: nugen ovation	31287660	Normal	mammary
GSM922259	GSE36552	hesc passage#10 cell type: human embryonic stem cell developmental stage: peri-implantation stem cells tiss	26015415	Normal	stem-like
GSM1202514	GSE48843	aml patient sample modulating agent: bio_2Âµm exposure time: 16h tissue: bone marrow	52641272	Cancer	immune
GSM977041	GSE24565	hmsc-at datatype: rnaseq datatype description: sequencing analysis of rna expression rnaextract: sh	68231089	Normal	stem-like
GSM977029	GSE24565	h1-neurons datatype: rnaseq datatype description: sequencing analysis of rna expression rnaextract: sh	43739943	Normal	brain
GSM1220265	GSE50499	human embryonic kidney cell lines cell type: human embryonic kidney cells cell line: hek293f treatment: mov10 overexpressionx	29294636	Normal	prenatal
GSM984618	GSE30567	haoec datatype: rnaseq datatype description: sequencing analysis of rna expression rnaextract: to	70869720	Normal	endothelial
GSM1186062	GSE48865	glioma	28039935	Cancer	brain
GSM1203319	GSE48173Xx-xXGSE49642	acute myeloid leukemia tissue: blood	60432760	Cancer	immune
GSM977033	GSE24565	hvmf datatype: rnaseq datatype description: sequencing analysis of rna expression rnaextract: sh	25283007	Normal	stem-like
GSM1087856	GSE44618	gm12878 labexpid: 12515 cell line: gm12878	25502001	Normal	immune
GSM1095135	GSE44976	rbm10 kd 48h 2_rna-seq cell type: human embryonic kidney hek 293 t-rex flp-in cell lines rna subset: poly a rna	109679278	Normal	prenatal
GSM1163056	GSE47944Xx-xXGSE47965	skin	28638362	Normal	skin
GSM1145141	GSE47114	hek293t cells transiently transfected with cas9 and hbg1/2 guide rna expressing plasmids cell line: hek293t guide rna: hbg1,hbg2 replicate: 2	59468704	Normal	prenatal
GSM1186017	GSE48865	glioma	13684050	Cancer	brain
GSM1100210	GSE45258	breast cell type: breast adenocarcinoma cell line: mda-mb-436 sample type: 50 m reads	71993163	Cancer	mammary
GSM1155381	GSE47718	airway basal cells, smoker cell type: airway basal cells smoking status: smoker	49264075	Normal	respiratory
GSM1228205	GSE50760	normal colon tissue: normal-looking surrounding colonic epithelium ajcc stage: stage iv	26349318	Normal	intestines
GSM1056529	GSE43093Xx-xXGSE43096	gastric adenocarcinoma cells cell type: gastric adenocarcinoma cells cell line: bgc-823	17239242	Cancer	stomach
GSM1185617	GSE48173Xx-xXGSE48846	cord blood cells developmental stage: peri-natal tissue: umbilical cord blood sorted cell type: cd34+cd45ra-	24873432	Normal	stem-like
GSM1081535	GSE44267	mrna-seq, rad21cv hek293, tev treated cell line: hek293t rad21cv	91458784	Normal	prenatal
GSM922224	GSE36552	hesc passage#0 cell type: human embryonic stem cell developmental stage: peri-implantation stem cells tiss	20956246	Normal	stem-like
GSM1071305	GSE43788Xx-xXGSE43789	primary huvecs cell type: endothelial cells passage nr : 4-5 treatment: pr infected + progesterone	29928808	Normal	endothelial
GSM1202561	GSE49608Xx-xXGSE49649	mda-mb-231 cell line: mda-mb-231 time-point: 4 rep: 1	20041935	Cancer	mammary
GSM1202521	GSE48843	aml patient sample modulating agent: bio_2Âµm exposure time: 16h tissue: peripheral blood	48301302	Cancer	immune
GSM1177221	GSE48403	truss-guided prostatic biopsy of clinically advanced/metastatic prostate cancer tissue tissue: prostate tumour time point: post-treatment	17765926	Cancer	prostate
GSM1198462	GSE49379	muscle strain/background: c57bl/6 tissue: muscle sex: f age years : 24	10883683	Normal	muscle
GSM1203331	GSE48173Xx-xXGSE49642	acute myeloid leukemia tissue: blood	128823017	Cancer	immune
GSM1185603	GSE48173Xx-xXGSE48846	cord blood cells developmental stage: peri-natal tissue: umbilical cord blood sorted cell type: cd34+cd45ra-	39787344	Normal	stem-like
GSM1204878	GSE49682	gm18516 cell type: lymphoblastoid cell line gender: male	38368073	Normal	immune
GSM913883	GSE37211	parathyroid adenoma patient: 2 tissue: parathyroid tumor agent: oht time: 24h	27376246	Cancer	thyroid
GSM1060228	GSE43296	cells in culture cell line: mda-mb-231 treatment: cxcl12 30ng/ml + igf1 10ng/ml	30808747	Cancer	mammary
GSM1065161	GSE43549	unfused human fib sample type: unfused human fib cell line s : human fibroblast	14706732	Normal	stem-like
GSM984612	GSE30567	nhdf datatype: rnaseq datatype description: sequencing analysis of rna expression rnaextract: to	170238508	Normal	stem-like
GSM1089281	GSE44718	bronchial epithelial cells donor: c29 genotype/variation: untreated control	23994796	Normal	respiratory
GSM988637	GSE40228Xx-xXGSE40236	cervical cancer cells transfected with sirna against luciferase two times over a 5 day period cell line: hela sirna: siluc treatment: transfected with 42nm of siluciferase	25974673	Cancer	female reproductive
GSM1122678	GSE46056	cord blood cell type: primary cd34+ cell genotype/variation: prmt4-kd	128691412	Normal	stem-like
GSM978784	GSE39757	hesc passage: p27 xist expression: xist+ cell line: h9 cell type: embryonic stem cells	40450926	Normal	stem-like
GSM1207878	GSE49831	mcf7 cell culture cell line: mcf7 purification: oligo dt beads	9393631	Cancer	mammary
GSM1100296	GSE45263	prefrontal cortex tissue: prefrontal cortex organism: human	13895886	Normal	brain
GSM1133250	GSE46611	lcl cell line established using ebv b95-8 bacmid lacking ebv-mir-bhrf1-2 d2 cell line: lcl-bacd2	8291445	Normal	immune
GSM913881	GSE37211	parathyroid adenoma patient: 2 tissue: parathyroid tumor agent: dpn time: 24h	29813979	Cancer	thyroid
GSM938899	GSE38233	cultured b-cells cell type: b-cells cell line: gm12004 directional rnaseq: non-directional experiment: c	178754436	Normal	immune
GSM1185606	GSE48173Xx-xXGSE48846	cord blood cells developmental stage: peri-natal tissue: umbilical cord blood sorted cell type: cd34+cd45ra-	29111308	Normal	stem-like
GSM1089282	GSE44718	bronchial epithelial cells donor: c36 genotype/variation: untreated control	18254730	Normal	respiratory
GSM1198484	GSE49379	cbc strain/background: c57bl/6 tissue: cerebellar cortex sex: m age years : 58 age da	9406148	Normal	brain
GSM1153509	GSE47626	induced pluripotent stem cells cell type: ipsc	14662028	Normal	stem-like
GSM1223906	GSE50582Xx-xXGSE50583	human 293t cells cell line: 293t treatment: normal es cells age: embryo tissue: embryonic kidney	51262391	Normal	prenatal
GSM1216772	GSE50244Xx-xXGSE50398	pancreatic islets tissue: pancreatic islets age: 72 bmi: 29 1 gender: female year of birth: 1937	18097544	Normal	pancreas
GSM1193923	GSE49110	mda-mb231 cells cell line: mda-mb231 cells sirna: sie1	28591282	Cancer	mammary
GSM1151059	GSE47488Xx-xXGSE47678	hct116 cells treated with trichostatin-a tsa for 6 hours cell line: hct116 genotype/variation: wild type treated with: 300nm tsa for 6 hrs	81071488	Cancer	intestines
GSM1224927	GSE50630	frozen metastatic cells from bone marrow biopsy metastatic site: bone marrow fragmentsize: 300 bp	32325152	Cancer	immune
GSM984605	GSE30567	gm12878 datatype: rnaseq datatype description: sequencing analysis of rna expression rnaextract: to	75161977	Normal	immune
GSM1229367	GSE39118Xx-xXGSE50792	adipose, pre-lps disease state: healthy tissue: adipose treatment: none time point: baseline subject	374677248	Normal	adipose
GSM1145142	GSE47114	hek293t cells transiently transfected with cas9 and hbg1/2 guide rna expressing plasmids cell line: hek293t guide rna: hbg1,hbg2 replicate: 3	43521932	Normal	prenatal
GSM1216783	GSE50244Xx-xXGSE50398	pancreatic islets tissue: pancreatic islets age: 53 bmi: 26 2 gender: male year of birth: 1957 hb	14917055	Normal	pancreas
GSM973678	GSE24565	imr90 datatype: rnaseq datatype description: sequencing analysis of rna expression rnaextract: sh	7988640	Normal	stem-like
GSM985101	GSE40111Xx-xXGSE40112	m6atracer-gfp+/damlaminb1+ cell line: ht1080 clone: m6a-tracer treatment protocol: doxycycline -/ shield +	27137201	Cancer	stem-like
GSM1020216	GSE41616	corneal endothelial cells cell type: corneal endothelial cells age: gestation age 16-18wk	39165004	Normal	endothelial
GSM1126635	GSE46224	human left ventricle apex tissue tissue: left ventricle apex tissue diagnosis: non-ischemic cardiomyopathy lvad support: pre	15345021	Normal	cardiac
GSM1162991	GSE47944Xx-xXGSE47965	skin	29283634	Normal	skin
GSM1220268	GSE50499	human embryonic kidney cell lines cell type: human embryonic kidney cells cell line: hek293f treatment: control mov expre	25981295	Normal	prenatal
GSM1233973	GSE50893	lymphoblastoid cell lines cell line: 12892 antibody: rna-seq replicate: 1	13983163	Normal	immune
GSM1153528	GSE47626	embryonic stem cells cell type: esc	27650362	Normal	stem-like
GSM1241380	GSE51264	prefrontal cortex pfc sex: male age year : 29 age day : 363	8528207	Normal	brain
GSM1162729	GSE47933	human mammary epithelial cell involution: yes cell type: human mammary epithelial cell rna preparation: nugen ovation	33281017	Normal	mammary
GSM1155383	GSE47718	airway basal cells, smoker cell type: airway basal cells smoking status: smoker	42226406	Normal	respiratory
GSM1173803	GSE47966	middle frontal gyrus from 2 year old male human brain umb_5180 tissue: brain middle frontal gyrus cell type s : all age: 2 years 1 yr 262 d gender	136703236	Normal	brain
GSM956433	GSE39121	lung cancer	50448859	Cancer	respiratory
GSM1098182	GSE45157	hela cells knockdown chemistry: gapmer knockdown target: linc-firre cell line: hela	24727740	Cancer	female reproductive
GSM1245063	GSE51415	tongue squamous cell carcinoma cell line: scc-9 cell type: tongue squamous cell carcinoma treatment: vehicle: 0 1% ethanol	118985729	Cancer	skin
GSM1185613	GSE48173Xx-xXGSE48846	cord blood cells developmental stage: peri-natal tissue: umbilical cord blood sorted cell type: cd34+cd45ra-	22781418	Normal	stem-like
GSM1185872	GSE48865	glioma	14462106	Cancer	brain
GSM1070775	GSE43770	miapaca-2 strain: c57bl6/j cell type: human pancreatic adenocarcinoma cell line condition/treatment:	66736441	Cancer	pancreas
GSM1019741	GSE41586Xx-xXGSE41588	ht29 treated with 10 Âµm of 5-aza cell line: ht29 cell type: colon cancer	10856161	Cancer	intestines
GSM1250464	GSE51684Xx-xXGSE51741	primary fibroblast cell cultures tissue: fibroblast gender: male age: 55 years genotype: c9orf72 intron 1 hexanucleotide	7241254	Normal	stem-like
GSM1198468	GSE49379	kidney strain/background: c57bl/6 tissue: kidney sex: m age years : 22 age days : 334	13968562	Normal	kidney
GSM1202517	GSE48843	aml patient sample modulating agent: sr1_500nm+mebio_250nm exposure time: 16h tissue: bone marrow	54595098	Cancer	immune
GSM1216764	GSE50244Xx-xXGSE50398	pancreatic islets tissue: pancreatic islets age: 65 bmi: 26 8 gender: male year of birth: 1944	15902521	Normal	pancreas
GSM1126641	GSE46224	human left ventricle apex tissue tissue: left ventricle apex tissue diagnosis: ischemic cardiomyopathy lvad support: post-lv	9044046	Normal	cardiac
GSM1202537	GSE48843	aml patient sample modulating agent: none exposure time: 0h tissue: peripheral blood	53576605	Cancer	immune
GSM1198472	GSE49379	pfc strain/background: c57bl/6 tissue: prefrontal cortex sex: m age years : 27 age da	10461122	Normal	brain
GSM1104129	GSE45428	immortalized t-cell line cell line: tib-152	31772692	Normal	immune
GSM1241370	GSE51264	prefrontal cortex pfc sex: male age year : 13 age day : 360	7962655	Normal	brain
GSM1216840	GSE50244Xx-xXGSE50398	pancreatic islets tissue: pancreatic islets age: 30 bmi: 22 8 gender: male year of birth: 1982 hb	15166770	Normal	pancreas
GSM1198475	GSE49379	pfc strain/background: c57bl/6 tissue: prefrontal cortex sex: m age years : 58 age da	11810902	Normal	brain
GSM1126648	GSE46224	human left ventricle apex tissue tissue: left ventricle apex tissue diagnosis: non-ischemic cardiomyopathy lvad support: pos	11893349	Normal	cardiac
GSM1228191	GSE50760	primary colorectal cancer tissue: primary colorectal cancer ajcc stage: stage iv	30083774	Cancer	intestines
GSM1217959	GSE50386	facs-sorted pancreatic islet tissue: pancreatic islets cell type: beta donor id: cith070	5139226	Normal	pancreas
GSM1173807	GSE47966	middle frontal gyrus from 25 year old male human brain umb_1829 tissue: brain middle frontal gyrus cell type s : all age: 25 years 25 yr 88 d gende	145667476	Normal	brain
GSM1202564	GSE49608Xx-xXGSE49649	mda-mb-231 cell line: mda-mb-231 time-point: 4 rep: 4	40615103	Cancer	mammary
GSM1163057	GSE47944Xx-xXGSE47965	skin	46316091	Normal	skin
GSM1244820	GSE51403	mcf7 cell line treatment: control ethanol 24h cell type: mcf7	32156557	Cancer	mammary
GSM1239141	GSE51124	fresh-frozen breast tumor tissue id: brb215 er/pr/her2 status: + / + / - tumor size: 3 5cm tumor grade: 2 mol	14207669	Cancer	mammary
GSM1202526	GSE48843	aml patient sample modulating agent: dmso_0 1% exposure time: 16h tissue: bone marrow	51115638	Cancer	immune
GSM992931	GSE40243	cd34-pos cell in erythroid differentiation time point: day0 cell type: primary cd34+ stem/progenitor cells	56335806	Normal	stem-like
GSM1185619	GSE48173Xx-xXGSE48846	cord blood cells developmental stage: peri-natal tissue: umbilical cord blood sorted cell type: cd34+cd45ra-	33940232	Normal	stem-like
GSM1194691	GSE49155	lung cancer	54000208	Cancer	respiratory
GSM1185894	GSE48865	glioma	18147058	Cancer	brain
GSM1216794	GSE50244Xx-xXGSE50398	pancreatic islets tissue: pancreatic islets age: 76 bmi: 33 1 gender: female year of birth: 1934	24786661	Normal	pancreas
GSM1126629	GSE46224	human left ventricle apex tissue tissue: left ventricle apex tissue diagnosis: non-ischemic cardiomyopathy lvad support: pre	11307564	Normal	cardiac
GSM1185881	GSE48865	glioma	26771322	Cancer	brain
GSM1202540	GSE48843	aml patient sample modulating agent: bio_2Âµm exposure time: 16h tissue: peripheral blood	54331573	Cancer	immune
GSM1155386	GSE47718	airway basal cells, smoker cell type: airway basal cells smoking status: smoker	41320240	Normal	respiratory
GSM1216798	GSE50244Xx-xXGSE50398	pancreatic islets tissue: pancreatic islets age: 62 bmi: 24 7 gender: male year of birth: 1948 hb	26441562	Normal	pancreas
GSM977039	GSE24565	skmc datatype: rnaseq datatype description: sequencing analysis of rna expression rnaextract: sh	39191247	Normal	muscle
GSM1241138	GSE51254	hct116 cdna synthesis method: superscript rt library construction method: nextera transposon cel	25126789	Cancer	intestines
GSM1070776	GSE43770	miapaca-2 strain: c57bl6/j cell type: human pancreatic adenocarcinoma cell line condition/treatment:	54974921	Cancer	pancreas
GSM1122673	GSE46056	cord blood cell type: primary cd34+ cell genotype/variation: control	123984029	Normal	stem-like
GSM1193924	GSE49110	mda-mb231 cells cell line: mda-mb231 cells sirna: sie1	31019762	Cancer	mammary
GSM854410	GSE34740	k-562 cell line cell type: immortalised chronic myelogenous leukemia cml cell line: k562 sample type: k-5	6762717	Cancer	immune
GSM945006	GSE38541	embryonal carcinoma pa-1 cells, scrambled aso cell line: pa-1 cell type: embryonal carcinoma ec cells ploidy: diploid aso: scramble	72059981	Cancer	prenatal
GSM1071858	GSE43834	kasumi-1 cells tissue: hematopoietic tumor stage: acute myeloid leukemia gene knockdown: heb/tcf12	189680682	Cancer	immune
GSM1202541	GSE48843	aml patient sample modulating agent: mebio_500nm exposure time: 16h tissue: peripheral blood	71531805	Cancer	immune
GSM1202530	GSE48843	aml patient sample modulating agent: sr1_500nm+bio_1Âµm exposure time: 16h tissue: bone marrow	72808831	Cancer	immune
GSM984610	GSE30567	hob datatype: rnaseq datatype description: sequencing analysis of rna expression rnaextract: to	135216352	Normal	bone
GSM1244811	GSE51403	mcf7 cell line treatment: 10nm e2 treatment for 24h cell type: mcf7	26083933	Cancer	mammary
GSM1194812	GSE49159	nhdf, tgfbeta cell type: human primary dermal fibroblast donor: donor a passage: between 4 and 7	27895548	Normal	stem-like
GSM1185997	GSE48865	glioma	13522186	Cancer	brain
GSM1162989	GSE47944Xx-xXGSE47965	skin	27843242	Normal	skin
GSM1087890	GSE44618	gm12878 labexpid: 13288 cell line: gm12878	26801972	Normal	immune
GSM1145136	GSE47114	hek293t cells transiently transfected with empty guide-rna expressing vector cell line: hek293t guide rna: control replicate: 1	41343000	Normal	prenatal
GSM1186092	GSE48865	glioma	22728201	Cancer	brain
GSM1185132	GSE48812	prec_24 hrs_dmso cell type: normal prostate epithelial cells prec time point: 24 hours treated with: dimet	12170596	Normal	prostate
GSM1202534	GSE48843	aml patient sample modulating agent: bio_2Âµm exposure time: 16h tissue: peripheral blood	69789986	Cancer	immune
GSM922254	GSE36552	hesc passage#10 cell type: human embryonic stem cell developmental stage: peri-implantation stem cells tiss	26519449	Normal	stem-like
GSM1228207	GSE50760	normal colon tissue: normal-looking surrounding colonic epithelium ajcc stage: stage iv	27091352	Normal	intestines
GSM984615	GSE30567	skmc datatype: rnaseq datatype description: sequencing analysis of rna expression rnaextract: to	169030147	Normal	muscle
GSM1185158	GSE48812	pc3_24 hrs_sfn cell type: androgen-independent prostate cancer epithelial cells pc-3 time point: 24 hoursxx-	14773123	Cancer	prostate
GSM977030	GSE24565	h1-neurons datatype: rnaseq datatype description: sequencing analysis of rna expression rnaextract: sh	102577588	Normal	brain
GSM1177220	GSE48403	truss-guided prostatic biopsy of clinically advanced/metastatic prostate cancer tissue tissue: prostate tumour time point: post-treatment	19346016	Cancer	prostate
GSM922153	GSE36552	4-cell embryo#2 cell type: human preimplantation blastomere developmental stage: early blastomere tissue: h	44872376	Normal	prenatal
GSM1122328	GSE46044	me-1 leukemic cell type: leukemic cell line cell line: me-1 treatment: none	13076875	Cancer	immune
GSM922191	GSE36552	morulae #2 cell type: human preimplantation blastomere developmental stage: early blastomere tissue: h	23592489	Normal	prenatal
GSM1212183	GSE48889	hela cells cell type: hela cells treatment: camptothecin	18072992	Cancer	female reproductive
GSM1197626	GSE49339	hela cell cell line: hela treatment: 40nm sirna knock-down for 48h, then add actinomycin for 3h	17415353	Cancer	female reproductive
GSM956430	GSE39121	lung cancer	41296390	Cancer	respiratory
GSM1241145	GSE51254	hct116 cdna synthesis method: sigma wta transplex library construction method: nextera transposon xx-	9433740	Cancer	intestines
GSM1216759	GSE50244Xx-xXGSE50398	pancreatic islets tissue: pancreatic islets age: 63 bmi: 21 1 gender: male year of birth: 1946	24333484	Normal	pancreas
GSM1250466	GSE51684Xx-xXGSE51741	primary fibroblast cell cultures tissue: fibroblast gender: male age: 55 years genotype: c9orf72 intron 1 hexanucleotide	7866059	Normal	stem-like
GSM1185918	GSE48865	glioma	23744084	Cancer	brain
GSM1239140	GSE51124	fresh-frozen breast tumor tissue id: brb212 er/pr/her2 status: - / - / + tumor size: 2cm tumor grade: 3 molec	25535356	Cancer	mammary
GSM1154037	GSE43070	prostate cancer lncap cells treatment: no treat experiment: rna-seq antibody: no restriction enzyme: no	19542889	Cancer	prostate
GSM1202532	GSE48843	aml patient sample modulating agent: dmso_0 1% exposure time: 16h tissue: peripheral blood	52529686	Cancer	immune
GSM1186054	GSE48865	glioma	32151607	Cancer	brain
GSM922173	GSE36552	8-cell embryo#3 cell type: human preimplantation blastomere developmental stage: early blastomere tissue: h	35993465	Normal	prenatal
GSM1185978	GSE48865	glioma	13316035	Cancer	brain
GSM1129341	GSE45982	tonsillar naÃ¯ve b cells cell type: tonsillar naive b cells treatment: na purification: cells purified from normal f	111521337	Normal	immune
GSM1217960	GSE50386	facs-sorted pancreatic islet tissue: pancreatic islets cell type: exocrine donor id: cith068	25654925	Normal	pancreas
GSM1211430	GSE49994	hcclm3 cell type: hepatocellular carcinoma cell line cell line: hcclm3 strategy: mrna	129358823	Cancer	liver
GSM1173806	GSE47966	middle frontal gyrus from 16 year old male human brain umb_1158 tissue: brain middle frontal gyrus cell type s : all age: 16 years 16 yr 63 d gende	139050270	Normal	brain
GSM1202539	GSE48843	aml patient sample modulating agent: sr1_500nm exposure time: 16h tissue: peripheral blood	60327343	Cancer	immune
GSM1244819	GSE51403	mcf7 cell line treatment: control ethanol 24h cell type: mcf7	31998528	Cancer	mammary
GSM1216789	GSE50244Xx-xXGSE50398	pancreatic islets tissue: pancreatic islets age: 69 bmi: 21 5 gender: female year of birth: 1941	23840869	Normal	pancreas
GSM1023065	GSE41716	ips passage number: 6 cell type: ips	20668504	Normal	stem-like
GSM1087857	GSE44618	gm12878 labexpid: 12516 cell line: gm12878	27456755	Normal	immune
GSM1185152	GSE48812	pc3_6 hrs_sfn cell type: androgen-independent prostate cancer epithelial cells pc-3 time point: 6 hoursxx-x	13369310	Cancer	prostate
GSM1185608	GSE48173Xx-xXGSE48846	cord blood cells developmental stage: peri-natal tissue: umbilical cord blood sorted cell type: cd34+cd45ra-	43087158	Normal	stem-like
GSM922147	GSE36552	4-cell embryo#1 cell type: human preimplantation blastomere developmental stage: early blastomere tissue: h	33522447	Normal	prenatal
GSM1185615	GSE48173Xx-xXGSE48846	cord blood cells developmental stage: peri-natal tissue: umbilical cord blood sorted cell type: cd34+cd45ra-	23442805	Normal	stem-like
GSM1202511	GSE48843	aml patient sample modulating agent: none exposure time: 0h tissue: bone marrow	41986799	Cancer	immune
GSM938898	GSE38233	cultured b-cells cell type: b-cells cell line: gm12750 directional rnaseq: non-directional experiment: c	103283499	Normal	immune
GSM1155377	GSE47718	airway basal cells, nonsmoker cell type: airway basal cells smoking status: nonsmoker	38666213	Normal	respiratory
GSM1229372	GSE39118Xx-xXGSE50792	adipose, post-lps disease state: healthy tissue: adipose treatment: lps time point: 4 hr post-lps sub	26692293	Normal	adipose
GSM1163037	GSE47944Xx-xXGSE47965	skin	21579550	Normal	skin
GSM1211431	GSE49994	hcclm3 cell type: hepatocellular carcinoma cell line cell line: hcclm3 strategy: rnc-mrna	147977686	Cancer	liver
GSM1241146	GSE51254	hct116 cdna synthesis method: sigma wta transplex library construction method: nextera transposon xx-	6117132	Cancer	intestines
GSM1126632	GSE46224	human left ventricle apex tissue tissue: left ventricle apex tissue diagnosis: non-ischemic cardiomyopathy lvad support: pre	11524927	Normal	cardiac
GSM1186114	GSE48865	glioma	20488067	Cancer	brain
GSM1194693	GSE49155	lung cancer	25973212	Cancer	respiratory
GSM1126644	GSE46224	human left ventricle apex tissue tissue: left ventricle apex tissue diagnosis: non-ischemic cardiomyopathy lvad support: pos	14328483	Normal	cardiac
GSM1202515	GSE48843	aml patient sample modulating agent: mebio_500nm exposure time: 16h tissue: bone marrow	54954244	Cancer	immune
GSM1204876	GSE49682	gm18505 cell type: lymphoblastoid cell line gender: female	30600468	Normal	immune
GSM1198486	GSE49379	cbc strain/background: c57bl/6 tissue: cerebellar cortex sex: f age years : 59	11670543	Normal	brain
GSM1202516	GSE48843	aml patient sample modulating agent: sr1_500nm+bio_1Âµm exposure time: 16h tissue: bone marrow	49105130	Cancer	immune
GSM1220269	GSE50499	human embryonic kidney cell lines cell type: human embryonic kidney cells cell line: hek293f treatment: control mov expre	20087219	Normal	prenatal
GSM1186072	GSE48865	glioma	17445757	Cancer	brain
GSM1241148	GSE51254	hct116 cdna synthesis method: nugen ovation library construction method: nextera transposon cell	11425316	Cancer	intestines
GSM1216805	GSE50244Xx-xXGSE50398	pancreatic islets tissue: pancreatic islets age: 58 bmi: 32 5 gender: female year of birth: 1952	25132688	Normal	pancreas
GSM1216791	GSE50244Xx-xXGSE50398	pancreatic islets tissue: pancreatic islets age: 55 bmi: 23 4 gender: male year of birth: 1955 hb	22905493	Normal	pancreas
GSM1186099	GSE48865	glioma	25693823	Cancer	brain
GSM1202531	GSE48843	aml patient sample modulating agent: none exposure time: 0h tissue: peripheral blood	52979219	Cancer	immune
GSM1207921	GSE44039Xx-xXGSE49833	hek293t cell transfection: tet1-fl expression plasmid cell line: hek293t	30541525	Normal	prenatal
GSM1250468	GSE51684Xx-xXGSE51741	primary fibroblast cell cultures tissue: fibroblast gender: female age: 52 years genotype: no known relevant mutationsxx	9031218	Normal	stem-like
GSM1198464	GSE49379	muscle strain/background: c57bl/6 tissue: muscle sex: f age years : 59	7119301	Normal	muscle
GSM1185604	GSE48173Xx-xXGSE48846	cord blood cells developmental stage: peri-natal tissue: umbilical cord blood sorted cell type: cd34+cd45ra-	22397155	Normal	stem-like
GSM1160119	GSE44183	zygote cell type: zygote ethnicity: han chinese supplementary file: human_expression_mat txt	14263502	Normal	prenatal
GSM956428	GSE39121	lung cancer	54209783	Cancer	respiratory
GSM1186056	GSE48865	glioma	16029074	Cancer	brain
GSM1215138	GSE50177	hek293t17 cell culture biological replicate: 2	20540715	Normal	prenatal
GSM1171525	GSE48159Xx-xXGSE48161	immortalized human breast cancer cells treatment: vehicle replicate: 2	16092350	Cancer	mammary
GSM1122677	GSE46056	cord blood cell type: primary cd34+ cell genotype/variation: prmt4-kd	128646419	Normal	stem-like
GSM1194690	GSE49155	lung cancer	52399538	Cancer	respiratory
GSM1105746	GSE45504Xx-xXGSE45505	hela cell line treatment: mbnl1 and mbnl2 smart-pool sirnas cell line: hela	62532738	Cancer	female reproductive
GSM941198	GSE38393Xx-xXGSE38452	lncap-sicontrol cell line: lncap cell type: prostate cancer cells passages: 32-34	34057496	Cancer	prostate
GSM1163064	GSE47944Xx-xXGSE47965	skin	25072322	Normal	skin
GSM1100206	GSE45258	breast cell type: mammary epithelial cell line: mcf10a sample type: 50 m reads	87383360	Normal	mammary
GSM1116000	GSE45822	mcf7 cell line: mcf7 treatment: 1hr treatment with ethanol	5839979	Cancer	mammary
GSM1203308	GSE48173Xx-xXGSE49642	acute myeloid leukemia tissue: bone marrow	81618713	Cancer	immune
GSM1193926	GSE49110	mda-mb231 cells cell line: mda-mb231 cells sirna: sie2	29614179	Cancer	mammary
GSM1071279	GSE43785Xx-xXGSE43791	lncap cells agent: vehicle, control cell line: lncap tissue: prostate adenocarcinoma type: androgen	119657759	Cancer	prostate
GSM937180	GSE38234	endometrial cancer cell line treatment: 8 hour 100 nm genistein replicate: 2 cell line: ecc-1	28661336	Cancer	female reproductive
GSM977046	GSE24565	hwp datatype: rnaseq datatype description: sequencing analysis of rna expression rnaextract: sh	108768025	Normal	adipose
GSM1234529	GSE51005	truss-guided prostatic biopsy of clinically advanced/metastatic prostate cancer tissue tissue: prostate tumour time point: post-treatment	19541410	Cancer	prostate
GSM1087875	GSE44618	gm12878 labexpid: 12818 cell line: gm12878	14215506	Normal	immune
GSM1132422	GSE46562	schizohrenia neurons sample group: patients tissue: 14 day neurons	34604382	Normal	brain
GSM1163058	GSE47944Xx-xXGSE47965	skin	27375192	Normal	skin
GSM984604	GSE30567	hpiepc datatype: rnaseq datatype description: sequencing analysis of rna expression rnaextract: to	143866342	Normal	prenatal
GSM1023073	GSE41716	ips passage number: 6 cell type: ips	30230499	Normal	stem-like
GSM1203325	GSE48173Xx-xXGSE49642	acute myeloid leukemia tissue: bone marrow	77256112	Cancer	immune
GSM1163016	GSE47944Xx-xXGSE47965	skin	30916324	Normal	skin
GSM830454	GSE33592	mcf10a breast epithelial cells cell type: mcf10a breast epithelial cells growth stage: serum-starved rna subtype: polya rn	15621367	Normal	mammary
GSM949332	GSE38770Xx-xXGSE38771	h2a bbd kd cell line: hela treatment: h2a bbd kd lentiviral construct: trc106827	122825416	Cancer	female reproductive
GSM938903	GSE38233	cultured b-cells cell type: b-cells cell line: gm12750 directional rnaseq: non-directional experiment: a	174551834	Normal	immune
GSM1202525	GSE48843	aml patient sample modulating agent: none exposure time: 0h tissue: bone marrow	46196041	Cancer	immune
GSM938904	GSE38233	cultured b-cells cell type: b-cells cell line: gm12750 directional rnaseq: non-directional experiment: a	176950554	Normal	immune
GSM1241333	GSE51261	hela cells cell line: hela tissue: cervical cancer transfection: lentivirus carrying bs69-1 shrna	59978619	Cancer	female reproductive
GSM922274	GSE36552	hesc passage#10 cell type: human embryonic stem cell developmental stage: peri-implantation stem cells tiss	23687468	Normal	stem-like
GSM1185616	GSE48173Xx-xXGSE48846	cord blood cells developmental stage: peri-natal tissue: umbilical cord blood sorted cell type: cd34+cd45ra-	27156260	Normal	stem-like
GSM1186012	GSE48865	glioma	13523646	Cancer	brain
GSM1185644	GSE48850	thyroid tissue disease state: tumor tissue: thyroid	41229394	Cancer	thyroid
GSM896816	GSE36552	cdnas of individual cell of human embryonic stem cells cell type: human embryonic stem cell developmental stage: peri-implantation stem cells tiss	28320814	Normal	stem-like
GSM1131341	GSE46502Xx-xXGSE46503	primary huvecs cell type: primary human umbilical vein endothelial cells passage: 4-6 infected with: a len	34424982	Normal	endothelial
GSM1071854	GSE43834	kasumi-1 cells tissue: hematopoietic tumor stage: acute myeloid leukemia gene knockdown: lyl1	182844888	Cancer	immune
GSM1250458	GSE51684Xx-xXGSE51741	primary fibroblast cell cultures tissue: fibroblast gender: male age: 52 years genotype: c9orf72 intron 1 hexanucleotide	6922036	Normal	stem-like
GSM1202528	GSE48843	aml patient sample modulating agent: bio_2Âµm exposure time: 16h tissue: bone marrow	63478363	Cancer	immune
GSM1185611	GSE48173Xx-xXGSE48846	cord blood cells developmental stage: peri-natal tissue: umbilical cord blood sorted cell type: cd34+cd45ra-	24230710	Normal	stem-like
GSM1171527	GSE48159Xx-xXGSE48161	immortalized human breast cancer cells treatment: 10nm e2 replicate: 2	6378468	Cancer	mammary
GSM1194694	GSE49155	lung cancer	40339886	Cancer	respiratory
GSM1087888	GSE44618	gm12878 labexpid: 13286 cell line: gm12878	27424860	Normal	immune
GSM1071861	GSE43834	kasumi-1 cells tissue: hematopoietic tumor stage: acute myeloid leukemia gene knockdown: none	159538167	Cancer	immune
GSM1100306	GSE45263	prefrontal cortex tissue: prefrontal cortex organism: human	12705783	Normal	brain
GSM1095138	GSE44976	rbm10 oe 2_rna-seq cell type: human embryonic kidney hek 293 t-rex flp-in cell lines stable cell line: stable ce	137621188	Normal	prenatal
GSM1163063	GSE47944Xx-xXGSE47965	skin	35649664	Normal	skin
GSM1216795	GSE50244Xx-xXGSE50398	pancreatic islets tissue: pancreatic islets age: 58 bmi: 34 6 gender: female year of birth: 1952	24527775	Normal	pancreas
GSM1216780	GSE50244Xx-xXGSE50398	pancreatic islets tissue: pancreatic islets age: 55 bmi: 27 8 gender: male year of birth: 1955 hb	21351612	Normal	pancreas
GSM1160138	GSE44183	morula cell type: morula ethnicity: han chinese supplementary file: human_expression_mat txt	12925389	Normal	prenatal
GSM1131197	GSE46490Xx-xXGSE46508	mural granulosa cells cell type: mural granulosa cells stimulation protocol: gnrh antagonist, rfsh, hcg etiology	31952775	Normal	female reproductive
GSM1069746	GSE43726	mcf-7_mir-nc cell line: mcf-7 cell type: epithelial breast cancer cells genotype/variation: control	12947684	Cancer	mammary
GSM1185956	GSE48865	glioma	20518059	Cancer	brain
GSM1229368	GSE39118Xx-xXGSE50792	adipose, post-lps disease state: healthy tissue: adipose treatment: lps time point: 4 hr post-lps sub	379818834	Normal	adipose
GSM1104510	GSE45453	gastric carcinoma cell line cell line: gastric carcinoma cell line snu-719 passage: 3-5 infection: ebv	68320736	Cancer	stomach
GSM830453	GSE33592	mcf10a breast epithelial cells cell type: mcf10a breast epithelial cells growth stage: proliferative rna subtype: polya rn	26658964	Normal	mammary
GSM1087885	GSE44618	gm12878 labexpid: 13283 cell line: gm12878	30069978	Normal	immune
GSM1155376	GSE47718	airway basal cells, nonsmoker cell type: airway basal cells smoking status: nonsmoker	41855070	Normal	respiratory
GSM1186008	GSE48865	glioma	14662058	Cancer	brain
GSM1193922	GSE49110	mda-mb231 cells cell line: mda-mb231 cells sirna: sic	31375163	Cancer	mammary
GSM1193925	GSE49110	mda-mb231 cells cell line: mda-mb231 cells sirna: sie2	29430813	Cancer	mammary
GSM1194698	GSE49155	lung cancer	28361984	Cancer	respiratory
GSM1186111	GSE48865	glioma	22406197	Cancer	brain
GSM1126645	GSE46224	human left ventricle apex tissue tissue: left ventricle apex tissue diagnosis: non-ischemic cardiomyopathy lvad support: pos	17760828	Normal	cardiac
GSM1185147	GSE48812	lncap_24 hrs_sfn cell type: androgen-dependent prostate cancer epithelial cells lncap time point: 24 hoursxx-x	12220593	Cancer	prostate
GSM1203307	GSE48173Xx-xXGSE49642	acute myeloid leukemia tissue: bone marrow	59350863	Cancer	immune
GSM1162730	GSE47933	human mammary epithelial cell involution: no cell type: human mammary epithelial cell rna preparation: nugen ovation	11642879	Normal	mammary
GSM922157	GSE36552	4-cell embryo#3 cell type: human preimplantation blastomere developmental stage: early blastomere tissue: h	41712373	Normal	prenatal
GSM819489	GSE33092Xx-xXGSE37169	melanocytes + rfp control cell type: melanocytes over-expressing red fluorescent protein rfp - control sample	64915308	Normal	skin
GSM1177219	GSE48403	truss-guided prostatic biopsy of clinically advanced/metastatic prostate cancer tissue tissue: prostate tumour time point: post-treatment	20875974	Cancer	prostate
GSM973681	GSE24565	mcf-7 datatype: rnaseq datatype description: sequencing analysis of rna expression rnaextract: sh	18273682	Cancer	mammary
GSM1185610	GSE48173Xx-xXGSE48846	cord blood cells developmental stage: peri-natal tissue: umbilical cord blood sorted cell type: cd34+cd45ra-	57441781	Normal	stem-like
GSM1132425	GSE46562	control neurons sample group: control tissue: 14 day neurons	29120301	Normal	brain
GSM1155385	GSE47718	airway basal cells, smoker cell type: airway basal cells smoking status: smoker	36966067	Normal	respiratory
GSM1006726	GSE41009	rna-seq h1-hesc-48hr-activin cell type: h1 embryonic stem cells drug treatment: activin drug concentration: 50ng/ml	61429175	Normal	stem-like
GSM1239123	GSE51124	ffpe breast tumor tissue id: brb215 er/pr/her2 status: + / + / - tumor size: 3 5cm tumor grade: 2 mol	8700483	Cancer	mammary
GSM896810	GSE36552	cdnas of individual cells of preimplantation embryos cell type: human preimplantation blastomere 2-cell developmental stage: early blastomere	33081559	Normal	prenatal
GSM1155370	GSE47718	airway basal cells, nonsmoker cell type: airway basal cells smoking status: nonsmoker	41170588	Normal	respiratory
GSM1186055	GSE48865	glioma	26797782	Cancer	brain
GSM1203310	GSE48173Xx-xXGSE49642	acute myeloid leukemia tissue: bone marrow	99240848	Cancer	immune
GSM1185912	GSE48865	glioma	25569698	Cancer	brain
GSM1105743	GSE45504Xx-xXGSE45505	293t cell line treatment: non-targeting sirna pool cell line: 293t	56229811	Normal	prenatal
GSM1163041	GSE47944Xx-xXGSE47965	skin	39929819	Normal	skin
GSM1202471	GSE48173Xx-xXGSE49601	acute lymphoblastic leukemia tissue: bone marrow	87336777	Cancer	immune
GSM1186043	GSE48865	glioma	19193727	Cancer	brain
GSM973670	GSE24565	imr90 datatype: rnaseq datatype description: sequencing analysis of rna expression rnaextract: sh	6103035	Normal	stem-like
GSM1215137	GSE50177	hek293t17 cell culture biological replicate: 1	16902619	Normal	prenatal
GSM1198467	GSE49379	kidney strain/background: c57bl/6 tissue: kidney sex: f age years : 62	8682138	Normal	kidney
GSM1087864	GSE44618	gm12878 labexpid: 12524 cell line: gm12878	25684303	Normal	immune
GSM1193393	GSE49074	undifferentiated day 0 hips cells cell type: undifferentiated day 0 hips cells	29949851	Normal	stem-like
GSM1131343	GSE46502Xx-xXGSE46503	primary huvecs cell type: primary human umbilical vein endothelial cells passage: 4-6 infected with: a len	33748826	Normal	endothelial
GSM1185128	GSE48812	prec_6 hrs_sfn cell type: normal prostate epithelial cells prec time point: 6 hours treated with: sulfor	14379061	Normal	prostate
GSM1185908	GSE48865	glioma	26055721	Cancer	brain
GSM1186116	GSE48865	glioma	16299659	Cancer	brain
GSM1246807	GSE51518Xx-xXGSE51519	primary skin fibroblast, early timepoint e age yr : 44 tissue: primary skin fibroblast time point: early timepoint e	56303603	Normal	stem-like
GSM1077429	GSE44061Xx-xXGSE44065	hel cells cell line: human erythroleukemia cell line, hel genotype/variation: kap1 kd activation: hem	52948231	Cancer	immune
GSM1145137	GSE47114	hek293t cells transiently transfected with empty guide-rna expressing vector cell line: hek293t guide rna: control replicate: 2	42680996	Normal	prenatal
GSM1151057	GSE47488Xx-xXGSE47678	imr90 cells treated with trichostatin-a tsa for 6 hours cell line: imr90 genotype/variation: wild type treated with: 300nm tsa for 6 hrs	119090016	Normal	stem-like
GSM1185951	GSE48865	glioma	40111602	Cancer	brain
GSM922188	GSE36552	morulae #2 cell type: human preimplantation blastomere developmental stage: early blastomere tissue: h	17493010	Normal	prenatal
GSM1131193	GSE46490Xx-xXGSE46508	cumulus granulosa cells cell type: cumulus granulosa cells stimulation protocol: gnrh antagonist, rfsh, hcg etiolog	24080192	Normal	female reproductive
GSM1186082	GSE48865	glioma	23277846	Cancer	brain
GSM922268	GSE36552	hesc passage#10 cell type: human embryonic stem cell developmental stage: peri-implantation stem cells tiss	28010766	Normal	stem-like
GSM1185984	GSE48865	glioma	13525189	Cancer	brain
GSM1162983	GSE47944Xx-xXGSE47965	skin	26315781	Normal	skin
GSM1198479	GSE49379	vc strain/background: c57bl/6 tissue: primary visual cortex sex: f age years : 47	6090300	Normal	brain
GSM937160	GSE38234	breast cancer cell line treatment: 8 hour 100 nm bisphenol a replicate: 1 cell line: t-47d	32395590	Cancer	mammary
GSM1185947	GSE48865	glioma	23350582	Cancer	brain
GSM1104131	GSE45428	immortalized t-cell line cell line: tib-152	26697475	Normal	immune
GSM986133	GSE40137	hek293 cell line: hek293 sirna: none fragmentation: alkaline hydrolysis	9887845	Normal	prenatal
GSM1216760	GSE50244Xx-xXGSE50398	pancreatic islets tissue: pancreatic islets age: 52 bmi: 27 gender: male year of birth: 1957 hba1	24052375	Normal	pancreas
GSM977040	GSE24565	haoec datatype: rnaseq datatype description: sequencing analysis of rna expression rnaextract: sh	41056735	Normal	endothelial
GSM1197629	GSE49339	hela cell cell line: hela treatment: 40nm sirna knock-down for 48h, then add actinomycin for 3h	16383868	Cancer	female reproductive
GSM1081534	GSE44267	mrna-seq, rad21cv hek293, tev treated cell line: hek293t rad21cv	77959667	Normal	prenatal
GSM1163011	GSE47944Xx-xXGSE47965	skin	60705312	Normal	skin
GSM1148892	GSE47399	hela cells transduced with scrambled shrna passages: 16-18 cell types: hela cells transduced with scrambled shrna treatment: scrambled	27836078	Cancer	female reproductive
GSM1220264	GSE50499	human embryonic kidney cell lines cell type: human embryonic kidney cells cell line: hek293f treatment: mov10 overexpressionx	31333280	Normal	prenatal
GSM937178	GSE38234	endometrial cancer cell line treatment: 8 hour 0 02% dmso replicate: 2 cell line: ecc-1	41229382	Cancer	female reproductive
GSM830452	GSE33592	bj fibroblast cells cell type: bj fibroblast cells growth stage: confluent rna subtype: polya rna	26652513	Normal	stem-like
GSM1187143	GSE48933	osteosarcoma cell type: cybrid mtdna genotype: 5556ga sample type: polya rna	19452196	Cancer	bone
GSM1186105	GSE48865	glioma	21157004	Cancer	brain
GSM1241374	GSE51264	prefrontal cortex pfc sex: female age year : 20 age day : 63	9609851	Normal	brain
GSM1126616	GSE46224	human left ventricle apex tissue tissue: left ventricle apex tissue diagnosis: non-failing lvad support: nil	10048521	Normal	cardiac
GSM896807	GSE36552	cdnas of individual cells of preimplantation embryos cell type: human preimplantation blastomere zygote developmental stage: early blastomere	19423683	Normal	prenatal
GSM1228189	GSE50760	primary colorectal cancer tissue: primary colorectal cancer ajcc stage: stage iv	25840929	Cancer	intestines
GSM1186009	GSE48865	glioma	19102434	Cancer	brain
GSM1093231	GSE44875	definitive endoderm cells cell type: definitive endoderm cells	13726566	Normal	prenatal
GSM1234526	GSE51005	truss-guided prostatic biopsy of clinically advanced/metastatic prostate cancer tissue tissue: prostate tumour time point: pre-treatment	18631796	Cancer	prostate
GSM1131340	GSE46502Xx-xXGSE46503	primary huvecs cell type: primary human umbilical vein endothelial cells passage: 4-6 infected with: a len	32781512	Normal	endothelial
GSM1163003	GSE47944Xx-xXGSE47965	skin	24323857	Normal	skin
GSM1089287	GSE44718	bronchial epithelial cells donor: c36 genotype/variation: dn-grhl2-expressing	19397607	Normal	respiratory
GSM1245061	GSE51415	immortalized oral keratinocytes cell line: okf6-tert1r cell type: immortalized oral keratinocytes treatment: vehicle: 0 1%	126957751	Normal	skin
GSM1177216	GSE48403	truss-guided prostatic biopsy of clinically advanced/metastatic prostate cancer tissue tissue: prostate tumour time point: post-treatment	19593843	Cancer	prostate
GSM1202519	GSE48843	aml patient sample modulating agent: dmso_0 1% exposure time: 16h tissue: peripheral blood	49231150	Cancer	immune
GSM1185905	GSE48865	glioma	18755349	Cancer	brain
GSM1087876	GSE44618	gm12878 labexpid: 12819 cell line: gm12878	16282204	Normal	immune
GSM1089283	GSE44718	bronchial epithelial cells donor: c29 genotype/variation: h2b-gfp-expressing	23475054	Normal	respiratory
GSM1115997	GSE45822	mcf7 cell line: mcf7 treatment: 1hr treatment with ethanol	5333471	Cancer	mammary
GSM1143675	GSE47042Xx-xXGSE47043	mcf7_nutlin stimulated cell line: mcf7 cell type: breast cancer cells stimulated with: 5Î¼m nutlin-3a for 24hr	19509118	Cancer	mammary
GSM913884	GSE37211	parathyroid adenoma patient: 2 tissue: parathyroid tumor agent: oht time: 48h	10012000	Cancer	thyroid
GSM1186037	GSE48865	glioma	19951988	Cancer	brain
GSM1202512	GSE48843	aml patient sample modulating agent: dmso_0 1% exposure time: 16h tissue: bone marrow	49817051	Cancer	immune
GSM1163002	GSE47944Xx-xXGSE47965	skin	16453908	Normal	skin
GSM1186014	GSE48865	glioma	24967886	Cancer	brain
GSM1100297	GSE45263	prefrontal cortex tissue: prefrontal cortex organism: human	12794671	Normal	brain
GSM1041199	GSE42509Xx-xXGSE45833	immortalized primary fibroblasts cell line: bj cells condition: transformed cells induced by rasg12v in the background of stabl	39173223	Normal	stem-like
GSM1216774	GSE50244Xx-xXGSE50398	pancreatic islets tissue: pancreatic islets age: 55 bmi: 22 gender: female year of birth: 1954	19086495	Normal	pancreas
GSM1228212	GSE50760	normal colon tissue: normal-looking surrounding colonic epithelium ajcc stage: stage iv	16376754	Normal	intestines
GSM1185919	GSE48865	glioma	21229643	Cancer	brain
GSM942209	GSE38447	human breast adenocarcinoma cell-line mcf7 cell line: mcf7 passage: 7 sirna: on-targetplus non-targeting sirna control dharmacon, d-0	32687470	Cancer	mammary
GSM938905	GSE38233	cultured b-cells cell type: b-cells cell line: gm12750 directional rnaseq: non-directional experiment: a	173895137	Normal	immune
GSM981260	GSE26284Xx-xXGSE30567	hmsc-at datatype: rnaseq datatype description: sequencing analysis of rna expression rnaextract: to	139725406	Normal	stem-like
GSM1087872	GSE44618	gm12878 labexpid: 12541 cell line: gm12878	18607682	Normal	immune
GSM1186080	GSE48865	glioma	22302164	Cancer	brain
GSM1122676	GSE46056	cord blood cell type: primary cd34+ cell genotype/variation: prmt4-kd	111537503	Normal	stem-like
GSM1207918	GSE44039Xx-xXGSE49833	hek293t cell transfection: empty vector cell line: hek293t	92369390	Normal	prenatal
GSM1155379	GSE47718	airway basal cells, nonsmoker cell type: airway basal cells smoking status: nonsmoker	33057897	Normal	respiratory
GSM978785	GSE39757	hesc passage: p27 xist expression: xist- cell line: h9 cell type: embryonic stem cells	55239626	Normal	stem-like
GSM990773	GSE40291	cd34+ cell type: cd34+/lin-	41394580	Normal	stem-like
GSM1186035	GSE48865	glioma	15745803	Cancer	brain
GSM1162726	GSE47933	human mammary epithelial cell involution: no cell type: human mammary epithelial cell rna preparation: nugen ovation	32056404	Normal	mammary
GSM1113308	GSE45732Xx-xXGSE46073	breast cancer cells cell line: mda-mb-231 cell type: breast cancer cells transfection: control sirna	47132160	Cancer	mammary
GSM1216808	GSE50244Xx-xXGSE50398	pancreatic islets tissue: pancreatic islets age: 67 bmi: 34 2 gender: male year of birth: 1944 hb	17586466	Normal	pancreas
GSM1185153	GSE48812	pc3_6 hrs_sfn cell type: androgen-independent prostate cancer epithelial cells pc-3 time point: 6 hoursxx-x	14045983	Cancer	prostate
GSM1224923	GSE50630	frozen metastatic cells from bone marrow biopsy metastatic site: bone marrow fragmentsize: 150 bp	14756609	Cancer	immune
GSM1183336	GSE48678	foreskin fibroblasts cell type: foreskin fibroblasts camptothecin exposure time: 60 minutes bromouridine labelin	14058113	Normal	stem-like
GSM1194688	GSE49155	lung cancer	52441637	Cancer	respiratory
GSM977038	GSE24565	hfdpc datatype: rnaseq datatype description: sequencing analysis of rna expression rnaextract: sh	31886679	Normal	skin
GSM1020214	GSE41616	corneal endothelial cells cell type: corneal endothelial cells age: 64y	48436586	Normal	endothelial
GSM1241330	GSE51261	hela cells cell line: hela tissue: cervical cancer transfection: lentivirus carrying control shrna	63564633	Cancer	female reproductive
GSM1148896	GSE47399	hela cells transduced with anti-ascc3 shrna passages: 16-18 cell types: hela cells transduced with anti-ascc3 shrna treatment: anti-asc	33784258	Cancer	female reproductive
GSM1131342	GSE46502Xx-xXGSE46503	primary huvecs cell type: primary human umbilical vein endothelial cells passage: 4-6 infected with: a len	30079250	Normal	endothelial
GSM1220020	GSE50491	hek_brd4 ko_rna-seq cell line: hek293t transfected with: shrna against brd4	37243877	Normal	prenatal
GSM854411	GSE34740	k-562 cell line cell type: immortalised chronic myelogenous leukemia cml cell line: k562 sample type: k-5	5896913	Cancer	immune
GSM1216834	GSE50244Xx-xXGSE50398	pancreatic islets tissue: pancreatic islets age: 66 bmi: 27 8 gender: male year of birth: 1946 hb	23088755	Normal	pancreas
GSM1229371	GSE39118Xx-xXGSE50792	adipose, pre-lps disease state: healthy tissue: adipose treatment: none time point: baseline subject	27656347	Normal	adipose
GSM1163071	GSE47917Xx-xXGSE47946	embryonic stem cell line gender: male cell line: hd291 cell type: embryonic stem cells passage: p13+mp15	41933086	Normal	stem-like
GSM1248729	GSE51584	u2os cells transfection: mir-1 duplex time: 32 hours	8924157	Cancer	bone
GSM988638	GSE40228Xx-xXGSE40236	cervical cancer cells transfected with sirna against luciferase two times over a 5 day period cell line: hela sirna: situts treatment: transfected with 14nm of each situt7	31301269	Cancer	female reproductive
GSM1185953	GSE48865	glioma	16263574	Cancer	brain
GSM1185125	GSE48812	prec_6 hrs_dmso cell type: normal prostate epithelial cells prec time point: 6 hours treated with: dimeth	14055945	Normal	prostate
GSM819490	GSE33092Xx-xXGSE37169	melanocytes + brafv600e cell type: melanocytes over-expressing brafv600e	92750684	Normal	skin
GSM1185638	GSE48850	thyroid tissue disease state: normal tissue: thyroid	112918662	Normal	thyroid
GSM1216803	GSE50244Xx-xXGSE50398	pancreatic islets tissue: pancreatic islets age: 57 bmi: 33 6 gender: female year of birth: 1953	27506695	Normal	pancreas
GSM1203305	GSE48173Xx-xXGSE49642	acute myeloid leukemia tissue: bone marrow	105753555	Cancer	immune
GSM973687	GSE24565	mcf-7 datatype: rnaseq datatype description: sequencing analysis of rna expression rnaextract: sh	10886021	Cancer	mammary
GSM1185902	GSE48865	glioma	20209055	Cancer	brain
GSM1202513	GSE48843	aml patient sample modulating agent: sr1_500nm exposure time: 16h tissue: bone marrow	49731900	Cancer	immune
GSM1203344	GSE48173Xx-xXGSE49642	acute myeloid leukemia tissue: bone marrow	35089214	Cancer	immune
GSM1202464	GSE48173Xx-xXGSE49601	acute lymphoblastic leukemia tissue: bone marrow	89925622	Cancer	immune
GSM1203316	GSE48173Xx-xXGSE49642	acute myeloid leukemia tissue: blood	64821673	Cancer	immune
GSM1162997	GSE47944Xx-xXGSE47965	skin	18853323	Normal	skin
GSM922273	GSE36552	hesc passage#10 cell type: human embryonic stem cell developmental stage: peri-implantation stem cells tiss	16516423	Normal	stem-like
GSM1203317	GSE48173Xx-xXGSE49642	acute myeloid leukemia tissue: bone marrow	87596449	Cancer	immune
GSM1202562	GSE49608Xx-xXGSE49649	mda-mb-231 cell line: mda-mb-231 time-point: 4 rep: 2	29962357	Cancer	mammary
GSM1131192	GSE46490Xx-xXGSE46508	cumulus granulosa cells cell type: cumulus granulosa cells stimulation protocol: gnrh antagonist, rfsh, hcg etiolog	22287114	Normal	female reproductive
GSM984614	GSE30567	haoaf datatype: rnaseq datatype description: sequencing analysis of rna expression rnaextract: to	149694947	Normal	stem-like
GSM1173808	GSE47966	dorsal prefrontal cortex from 53 year old female human brain umb_579 tissue: brain dorsal prefrontal cortex cell type s : all age: 53 years gender: female	154334776	Normal	brain
GSM1185910	GSE48865	glioma	18562019	Cancer	brain
GSM922252	GSE36552	hesc passage#10 cell type: human embryonic stem cell developmental stage: peri-implantation stem cells tiss	28314389	Normal	stem-like
GSM1093060	GSE44866	786-o-rna-seq cell type: renal	32547819	Normal	kidney
GSM1239136	GSE51124	fresh-frozen breast tumor tissue id: brb123 er/pr/her2 status: + / + / - tumor size: 1 7cm tumor grade: 2 mol	24806244	Cancer	mammary
GSM1234523	GSE51005	truss-guided prostatic biopsy of clinically advanced/metastatic prostate cancer tissue tissue: prostate tumour time point: pre-treatment	18591130	Cancer	prostate
GSM1198481	GSE49379	vc strain/background: c57bl/6 tissue: primary visual cortex sex: m age years : 54	13346074	Normal	brain
GSM1131155	GSE46486Xx-xXGSE46487	skin subjects: 10 healthy female volunteers age of subjects: about 25 years tissue: skin epider	52462251	Normal	skin
GSM1246817	GSE51518Xx-xXGSE51519	primary skin fibroblast, late timepoint l age yr : 56 tissue: primary skin fibroblast time point: late timepoint l	65366621	Normal	stem-like
GSM1216810	GSE50244Xx-xXGSE50398	pancreatic islets tissue: pancreatic islets age: 68 bmi: 23 9 gender: female year of birth: 1943	22564754	Normal	pancreas
GSM1204880	GSE49682	gm19204 cell type: lymphoblastoid cell line gender: female	34478856	Normal	immune
GSM938906	GSE38233	cultured b-cells cell type: b-cells cell line: gm12750 directional rnaseq: non-directional experiment: n	168269463	Normal	immune
GSM1087897	GSE44618	gm12878 labexpid: 13303 cell line: gm12878	62720353	Normal	immune
GSM1244813	GSE51403	mcf7 cell line treatment: 10nm e2 treatment for 24h cell type: mcf7	27707491	Cancer	mammary
GSM1128650	GSE46323	adipose_prelps tissue: adipose treatment: control	374677248	Normal	adipose
GSM1100308	GSE45263	prefrontal cortex tissue: prefrontal cortex organism: human	13399850	Normal	brain
GSM1098187	GSE45157	hela cells knockdown chemistry: sirna knockdown target: scramble cell line: hela	17765456	Cancer	female reproductive
GSM1186102	GSE48865	glioma	12781322	Cancer	brain
GSM1113301	GSE45732Xx-xXGSE46073	breast cancer cells cell line: t-47d cell type: breast cancer cells transfection: control sirna	62662384	Cancer	mammary
GSM1202520	GSE48843	aml patient sample modulating agent: sr1_500nm exposure time: 16h tissue: peripheral blood	51911538	Cancer	immune
GSM1185916	GSE48865	glioma	24489869	Cancer	brain
GSM1185137	GSE48812	lncap_6 hrs_dmso cell type: androgen-dependent prostate cancer epithelial cells lncap time point: 6 hours	12901700	Cancer	prostate
GSM1071278	GSE43785Xx-xXGSE43791	lncap cells agent: vehicle, control cell line: lncap tissue: prostate adenocarcinoma type: androgen	116673075	Cancer	prostate
GSM1095133	GSE44976	rbm10 kd 24h_rna-seq cell type: human embryonic kidney hek 293 t-rex flp-in cell lines rna subset: poly a rna	146362000	Normal	prenatal
GSM1185874	GSE48865	glioma	16957318	Cancer	brain
GSM913876	GSE37211	parathyroid adenoma patient: 1 tissue: parathyroid tumor agent: dpn time: 48h	11855147	Cancer	thyroid
GSM1173802	GSE47966	middle frontal gyrus from 35 day old male human brain umb_759 tissue: brain middle frontal gyrus cell type s : all age: 35 days gender: male	141810200	Normal	brain
GSM1241377	GSE51264	prefrontal cortex pfc sex: male age year : 24 age day : 0	6558462	Normal	brain
GSM1186087	GSE48865	glioma	17516174	Cancer	brain
GSM1216833	GSE50244Xx-xXGSE50398	pancreatic islets tissue: pancreatic islets age: 63 bmi: 21 3 gender: male year of birth: 1949 hb	21794760	Normal	pancreas
GSM1234141	GSE50893	lymphoblastoid cell lines cell line: 19240 antibody: rna-seq replicate: 2	16228366	Normal	immune
GSM1186107	GSE48865	glioma	19723141	Cancer	brain
GSM1186078	GSE48865	glioma	21575083	Cancer	brain
GSM1163065	GSE47944Xx-xXGSE47965	skin	29212871	Normal	skin
GSM1126636	GSE46224	human left ventricle apex tissue tissue: left ventricle apex tissue diagnosis: ischemic cardiomyopathy lvad support: post-lv	14260261	Normal	cardiac
GSM956431	GSE39121	lung cancer	64522771	Cancer	respiratory
GSM1220552	GSE50514	lymph node, non-igh-foxp1 tissue: lymphoma foxp1 expression by ihc: negative karyotype: 39-46,xx,x 7 ,der 3 t 3;3 p2	40438031	Cancer	immune
GSM1246818	GSE51518Xx-xXGSE51519	primary skin fibroblast, late timepoint l age yr : 69 tissue: primary skin fibroblast time point: late timepoint l	58753743	Normal	stem-like
GSM1023067	GSE41716	fibroblast passage number: 2 cell type: fibroblast	23761608	Normal	stem-like
GSM1212182	GSE48889	hela cells cell type: hela cells treatment: vehicle	19963650	Cancer	female reproductive
GSM1244818	GSE51403	mcf7 cell line treatment: control ethanol 24h cell type: mcf7	31667726	Cancer	mammary
GSM1228208	GSE50760	normal colon tissue: normal-looking surrounding colonic epithelium ajcc stage: stage iv	30742197	Normal	intestines
GSM1234527	GSE51005	truss-guided prostatic biopsy of clinically advanced/metastatic prostate cancer tissue tissue: prostate tumour time point: post-treatment	18837857	Cancer	prostate
GSM952577	GSE38945Xx-xXGSE39053	human hepatocellular carcinoma cell line cell type: hepatocellular carcinoma cell line: hcclm3 organ-tropism: dual metastasis abilit	5316114	Cancer	liver
GSM1220863	GSE50535	ffpe_pre-treatment age: 66 yrs gender: male date of melanoma diagnosis: 2009-08-01 type of primary melanom	8074391	Cancer	skin
GSM979871	GSE39821	h1 hescs cell line: h1 hescs passages: 42-45 cell type: tra-1-60+ facs sort	36660752	Normal	stem-like
GSM1220267	GSE50499	human embryonic kidney cell lines cell type: human embryonic kidney cells cell line: hek293f treatment: control mov expre	30559334	Normal	prenatal
GSM1244812	GSE51403	mcf7 cell line treatment: 10nm e2 treatment for 24h cell type: mcf7	23607575	Cancer	mammary
GSM986135	GSE40137	hek293 cell line: hek293 sirna: ambion s224836 fragmentation: alkaline hydrolysis	7517152	Normal	prenatal
GSM1216778	GSE50244Xx-xXGSE50398	pancreatic islets tissue: pancreatic islets age: 62 bmi: 29 4 gender: female year of birth: 1948	13858808	Normal	pancreas
GSM1023064	GSE41716	ips passage number: 2 cell type: ips	32031094	Normal	stem-like
GSM1239135	GSE51124	fresh-frozen breast tumor tissue id: mcjbcr028 er/pr/her2 status: + / + / + tumor size: 1cm tumor grade: 2 mo	17132776	Cancer	mammary
GSM1162732	GSE47933	human mammary epithelial cell involution: yes cell type: human mammary epithelial cell rna preparation: nugen ovation	32671370	Normal	mammary
GSM1241382	GSE51264	prefrontal cortex pfc sex: male age year : 39 age day : 0	8551653	Normal	brain
GSM1185970	GSE48865	glioma	13984786	Cancer	brain
GSM1216802	GSE50244Xx-xXGSE50398	pancreatic islets tissue: pancreatic islets age: 65 bmi: 26 gender: female year of birth: 1945 hb	18034362	Normal	pancreas
GSM854405	GSE34740	k-562 cell line cell type: immortalised chronic myelogenous leukemia cml cell line: k562 sample type: k-5	7696518	Cancer	immune
GSM1163004	GSE47944Xx-xXGSE47965	skin	20673064	Normal	skin
GSM1202524	GSE48843	aml patient sample modulating agent: sr1_500nm+mebio_250nm exposure time: 16h tissue: peripheral blood	48441527	Cancer	immune
GSM1244822	GSE51403	mcf7 cell line treatment: control ethanol 24h cell type: mcf7	62808691	Cancer	mammary
GSM1185877	GSE48865	glioma	24317749	Cancer	brain
GSM1216787	GSE50244Xx-xXGSE50398	pancreatic islets tissue: pancreatic islets age: 75 bmi: 23 1 gender: male year of birth: 1935 hb	24437238	Normal	pancreas
GSM1193927	GSE49110	mda-mb231 cells cell line: mda-mb231 cells sirna: sie3	33981580	Cancer	mammary
GSM1185614	GSE48173Xx-xXGSE48846	cord blood cells developmental stage: peri-natal tissue: umbilical cord blood sorted cell type: cd34+cd45ra-	46374407	Normal	stem-like
GSM913888	GSE37211	parathyroid adenoma patient: 3 tissue: parathyroid tumor agent: dpn time: 48h	19188818	Cancer	thyroid
GSM907014	GSE36952	human monocyte derived macrophages donor: 2 cell type: m1 macrophages classically activated	20131791	Normal	immune
GSM1198459	GSE49379	muscle strain/background: c57bl/6 tissue: muscle sex: f age years : 34	10630298	Normal	muscle
GSM1054022	GSE42960	primary cultured lymphocytes tissue: pbmc treatment: 10mm nicotinamide	13376126	Normal	immune
GSM1177209	GSE48403	truss-guided prostatic biopsy of clinically advanced/metastatic prostate cancer tissue tissue: prostate tumour time point: pre-treament	21304525	Cancer	prostate
GSM1241354	GSE51264	prefrontal cortex pfc sex: male age year : 0 age day : 35	8728340	Normal	brain
GSM922174	GSE36552	8-cell embryo#3 cell type: human preimplantation blastomere developmental stage: early blastomere tissue: h	31517380	Normal	prenatal
GSM1162996	GSE47944Xx-xXGSE47965	skin	22065565	Normal	skin
GSM1177211	GSE48403	truss-guided prostatic biopsy of clinically advanced/metastatic prostate cancer tissue tissue: prostate tumour time point: pre-treament	21680231	Cancer	prostate
GSM1131195	GSE46490Xx-xXGSE46508	mural granulosa cells cell type: mural granulosa cells stimulation protocol: gnrh antagonist, rfsh, hcg etiology	24745622	Normal	female reproductive
GSM1185904	GSE48865	glioma	22378886	Cancer	brain
GSM1185917	GSE48865	glioma	19476772	Cancer	brain
GSM1155380	GSE47718	airway basal cells, smoker cell type: airway basal cells smoking status: smoker	34981388	Normal	respiratory
GSM1216801	GSE50244Xx-xXGSE50398	pancreatic islets tissue: pancreatic islets age: 68 bmi: 19 4 gender: male year of birth: 1942	17271095	Normal	pancreas
GSM922171	GSE36552	8-cell embryo#3 cell type: human preimplantation blastomere developmental stage: early blastomere tissue: h	29483937	Normal	prenatal
GSM1186085	GSE48865	glioma	16738746	Cancer	brain
GSM1186000	GSE48865	glioma	14795188	Cancer	brain
GSM907016	GSE36952	human monocyte derived macrophages donor: 1 cell type: m2 macrophages alternatively activated	35602233	Normal	immune
GSM1185992	GSE48865	glioma	19196282	Cancer	brain
GSM1228203	GSE50760	normal colon tissue: normal-looking surrounding colonic epithelium ajcc stage: stage iv	12294359	Normal	intestines
GSM1095130	GSE44976	ctrl_rbm10 kd 72h_rna-seq cell type: human embryonic kidney hek 293 t-rex flp-in cell lines rna subset: poly a rna	53086400	Normal	prenatal
GSM1155382	GSE47718	airway basal cells, smoker cell type: airway basal cells smoking status: smoker	41424697	Normal	respiratory
GSM1185962	GSE48865	glioma	23085986	Cancer	brain
GSM1097787	GSE45133Xx-xXGSE45137	combined cancer cell lines a172, a431, d538mg cell line: a172, a431, d538mg cancer subtype: a172-gbm, a431-epidermoid carcinoma, d538mg-anapl	85569520	Cancer	brain
GSM977048	GSE24565	hmsc-uc datatype: rnaseq datatype description: sequencing analysis of rna expression rnaextract: sh	55381978	Normal	stem-like
GSM1197630	GSE49339	hela cell cell line: hela treatment: 40nm sirna knock-down for 48h, then add actinomycin for 6h	23733280	Cancer	female reproductive
GSM1194811	GSE49159	nhdf, no treatment cell type: human primary dermal fibroblast donor: donor a passage: between 4 and 7	30895295	Normal	stem-like
GSM1133251	GSE46611	lcl cell line established using ebv b95-8 bacmid lacking ebv-mir-bhrf1-3 d3 cell line: lcl-bacd3	21062226	Normal	immune
GSM977035	GSE24565	haoaf datatype: rnaseq datatype description: sequencing analysis of rna expression rnaextract: sh	37199338	Normal	stem-like
GSM1246810	GSE51518Xx-xXGSE51519	primary skin fibroblast, early timepoint e age yr : 42 tissue: primary skin fibroblast time point: early timepoint e	119324088	Normal	stem-like
GSM1087884	GSE44618	gm12878 labexpid: 13282 cell line: gm12878	15881902	Normal	immune
GSM1186093	GSE48865	glioma	20933961	Cancer	brain
GSM977045	GSE24565	nhem f_m2 datatype: rnaseq datatype description: sequencing analysis of rna expression rnaextract: sh	57332704	Normal	skin
GSM1234041	GSE50893	lymphoblastoid cell lines cell line: 18951 antibody: rna-seq replicate: 2	16106064	Normal	immune
GSM1203334	GSE48173Xx-xXGSE49642	acute myeloid leukemia tissue: bone marrow	69821583	Cancer	immune
GSM1186128	GSE48865	glioma	16709080	Cancer	brain
GSM1087892	GSE44618	gm12878 labexpid: 13290 cell line: gm12878	12833060	Normal	immune
GSM1202563	GSE49608Xx-xXGSE49649	mda-mb-231 cell line: mda-mb-231 time-point: 4 rep: 3	27899685	Cancer	mammary
GSM1105744	GSE45504Xx-xXGSE45505	293t cell line treatment: mbnl1 and mbnl2 smart-pool sirnas cell line: 293t	70826180	Normal	prenatal
GSM1185914	GSE48865	glioma	19903139	Cancer	brain
GSM1023059	GSE41716	fibroblast passage number: 2 cell type: fibroblast	29280608	Normal	stem-like
GSM1160137	GSE44183	8-cell embryo cell type: 8-cell blastomere ethnicity: han chinese supplementary file: human_expression_ma	11019714	Normal	prenatal
GSM1234530	GSE51005	truss-guided prostatic biopsy of clinically advanced/metastatic prostate cancer tissue tissue: prostate tumour time point: post-treatment	18897174	Cancer	prostate
GSM1095127	GSE44976	ctrl_rbm10 kd 24h_rna-seq cell type: human embryonic kidney hek 293 t-rex flp-in cell lines rna subset: poly a rna	123578495	Normal	prenatal
GSM1023086	GSE41716	ips passage number: 5 cell type: ips	17015270	Normal	stem-like
GSM977051	GSE24565	hsavec datatype: rnaseq datatype description: sequencing analysis of rna expression rnaextract: sh	84875520	Normal	endothelial
GSM1241387	GSE51264	prefrontal cortex pfc sex: male age year : 61 age day : 187	6820799	Normal	brain
GSM1216792	GSE50244Xx-xXGSE50398	pancreatic islets tissue: pancreatic islets age: 57 bmi: 27 5 gender: female year of birth: 1953	13246346	Normal	pancreas
GSM1163009	GSE47944Xx-xXGSE47965	skin	38658968	Normal	skin
GSM1126615	GSE46224	human left ventricle apex tissue tissue: left ventricle apex tissue diagnosis: non-failing lvad support: nil	8546658	Normal	cardiac
GSM1041191	GSE42509Xx-xXGSE45833	immortalized primary fibroblasts cell line: bj cells condition: proliferation, normal conditions	22129755	Normal	stem-like
GSM1122675	GSE46056	cord blood cell type: primary cd34+ cell genotype/variation: control	108033656	Normal	stem-like
GSM1216786	GSE50244Xx-xXGSE50398	pancreatic islets tissue: pancreatic islets age: 33 bmi: 24 5 gender: male year of birth: 1977 hb	27045215	Normal	pancreas
GSM1163030	GSE47944Xx-xXGSE47965	skin	17956640	Normal	skin
GSM1023070	GSE41716	ips passage number: 4 cell type: ips	182363024	Normal	stem-like
GSM1234140	GSE50893	lymphoblastoid cell lines cell line: 19240 antibody: rna-seq replicate: 1	16038233	Normal	immune
GSM869033	GSE35468Xx-xXGSE58161	primary human keratinocytes cell type: primary keratinocytes day of differentiation: d0	55888705	Normal	skin
GSM1186041	GSE48865	glioma	24692025	Cancer	brain
GSM1215102	GSE50174	cumulus granulosa tissue: ovary age: 40	50968588	Normal	female reproductive
GSM1220553	GSE50514	lymph node, igh-foxp1 rearrangement tissue: lymphoma foxp1 expression by ihc: positive karyotype: 46,x,t x;12 p11;p13 ,r 1 p1	37820662	Cancer	immune
GSM977034	GSE24565	nhdf biomaterial_type: primary cell cell_type: fibroblast of dermis donor_id: encdo120aaa,encdo1	32867169	Normal	stem-like
GSM1153501	GSE47626	induced pluripotent stem cells cell type: ipsc	24209756	Normal	stem-like
GSM938902	GSE38233	cultured b-cells cell type: b-cells cell line: gm12750 directional rnaseq: non-directional experiment: a	158612099	Normal	immune
GSM1185931	GSE48865	glioma	28611999	Cancer	brain
GSM984619	GSE30567	hvmf datatype: rnaseq datatype description: sequencing analysis of rna expression rnaextract: to	107486264	Normal	stem-like
GSM1163008	GSE47944Xx-xXGSE47965	skin	54664189	Normal	skin
GSM1186127	GSE48865	glioma	31762134	Cancer	brain
GSM995549	GSE40524	retina disease status: normal tissue: retina	69152544	Normal	retina
GSM1071283	GSE43785Xx-xXGSE43791	lncap cells agent: 10 nm dht cell line: lncap tissue: prostate adenocarcinoma type: androgen-sensit	90129921	Cancer	prostate
GSM1241353	GSE51264	prefrontal cortex pfc sex: female age year : 0 age day : 20	7658103	Normal	brain
GSM1241335	GSE51261	hela cells cell line: hela tissue: cervical cancer transfection: lentivirus carrying bs69-2 shrna	66457703	Cancer	female reproductive
GSM1203339	GSE48173Xx-xXGSE49642	acute myeloid leukemia tissue: blood	37600355	Cancer	immune
GSM1145139	GSE47114	hek293t cells transiently transfected with cas9 and il1rn guide rna expressing plasmids cell line: hek293t guide rna: il1rn replicate: 2	38568921	Normal	prenatal
GSM1115086	GSE45785Xx-xXGSE45833	immortalized primary fibroblasts cell line: bj cells condition: nutlin-3a, 6h	38509883	Normal	stem-like
GSM1216800	GSE50244Xx-xXGSE50398	pancreatic islets tissue: pancreatic islets age: 65 bmi: 27 gender: female year of birth: 1945 hb	24827541	Normal	pancreas
GSM1019735	GSE41586Xx-xXGSE41588	ht29 treated with 0 Âµm of 5-aza cell line: ht29 cell type: colon cancer	11836979	Cancer	intestines
GSM1186021	GSE48865	glioma	19046984	Cancer	brain
GSM1228198	GSE50760	primary colorectal cancer tissue: primary colorectal cancer ajcc stage: stage iv	21224641	Cancer	intestines
GSM986134	GSE40137	hek293 cell line: hek293 sirna: scrambled-a fragmentation: alkaline hydrolysis	5933317	Normal	prenatal
GSM1185618	GSE48173Xx-xXGSE48846	cord blood cells developmental stage: peri-natal tissue: umbilical cord blood sorted cell type: cd34+cd45ra-	26362280	Normal	stem-like
GSM1216807	GSE50244Xx-xXGSE50398	pancreatic islets tissue: pancreatic islets age: 44 bmi: 28 7 gender: female year of birth: 1967	25322994	Normal	pancreas
GSM1250469	GSE51684Xx-xXGSE51741	primary fibroblast cell cultures tissue: fibroblast gender: female age: 52 years genotype: no known relevant mutationsxx	7932690	Normal	stem-like
GSM1186133	GSE48865	glioma	18469161	Cancer	brain
GSM1163048	GSE47944Xx-xXGSE47965	skin	28540688	Normal	skin
GSM1194699	GSE49155	lung cancer	39729508	Cancer	respiratory
GSM1186045	GSE48865	glioma	20348408	Cancer	brain
GSM1163013	GSE47944Xx-xXGSE47965	skin	52116611	Normal	skin
GSM1163034	GSE47944Xx-xXGSE47965	skin	26368902	Normal	skin
GSM1198473	GSE49379	pfc strain/background: c57bl/6 tissue: prefrontal cortex sex: f age years : 52	8764185	Normal	brain
GSM1185880	GSE48865	glioma	25282459	Cancer	brain
GSM938900	GSE38233	cultured b-cells cell type: b-cells cell line: gm12004 directional rnaseq: non-directional experiment: c	187496514	Normal	immune
GSM1203336	GSE48173Xx-xXGSE49642	acute myeloid leukemia tissue: blood	18479744	Cancer	immune
GSM1239119	GSE51124	ffpe breast tumor tissue id: brb144 er/pr/her2 status: - / - / + tumor size: 6cm tumor grade: 3 molec	9196404	Cancer	mammary
GSM1162992	GSE47944Xx-xXGSE47965	skin	28817273	Normal	skin
GSM1226163	GSE50676	rrna depleted rna s1 nuclease at 37Â°c sample type: rrna depleted cell line: gm12878	67800771	Normal	immune
GSM1006725	GSE41009	rna-seq h1-hesc cell type: h1 embryonic stem cells	120658282	Normal	stem-like
GSM1185865	GSE48865	glioma	17252201	Cancer	brain
GSM1155371	GSE47718	airway basal cells, nonsmoker cell type: airway basal cells smoking status: nonsmoker	42836734	Normal	respiratory
GSM1185988	GSE48865	glioma	17156938	Cancer	brain
GSM1131338	GSE46502Xx-xXGSE46503	primary huvecs cell type: primary human umbilical vein endothelial cells passage: 4-6 infected with: a len	36579567	Normal	endothelial
GSM1071853	GSE43834	kasumi-1 cells tissue: hematopoietic tumor stage: acute myeloid leukemia gene knockdown: e2a/tcf3	165894634	Cancer	immune
GSM922256	GSE36552	hesc passage#10 cell type: human embryonic stem cell developmental stage: peri-implantation stem cells tiss	19486289	Normal	stem-like
GSM922166	GSE36552	8-cell embryo#2 cell type: human preimplantation blastomere developmental stage: early blastomere tissue: h	19416810	Normal	prenatal
GSM1095131	GSE44976	ctrl_rbm10 oe 1_rna-seq cell type: human embryonic kidney hek 293 t-rex flp-in cell lines stable cell line: stable ce	83622877	Normal	prenatal
GSM896811	GSE36552	cdnas of individual cells of preimplantation embryos cell type: human preimplantation blastomere 2-cell developmental stage: early blastomere	31579299	Normal	prenatal
GSM922225	GSE36552	hesc passage#0 cell type: human embryonic stem cell developmental stage: peri-implantation stem cells tiss	20266677	Normal	stem-like
GSM1239126	GSE51124	ffpe breast tumor tissue id: mcjbcr028 er/pr/her2 status: + / + / + tumor size: 1cm tumor grade: 2 mo	8181512	Cancer	mammary
GSM1186065	GSE48865	glioma	19320117	Cancer	brain
GSM985138	GSE40114	mrna 25mm sodium bicarbonate antibody: none agent: 25mm sodium bicarbonate cell line: hela	32062601	Cancer	female reproductive
GSM1187136	GSE48933	foreskin fibroblast cell type: foreskin fibroblast cell line: bj sample type: polya rna	35309850	Normal	stem-like
GSM1216758	GSE50244Xx-xXGSE50398	pancreatic islets tissue: pancreatic islets age: 68 bmi: 28 4 gender: male year of birth: 1941 hb	18951097	Normal	pancreas
GSM1155384	GSE47718	airway basal cells, smoker cell type: airway basal cells smoking status: smoker	42475054	Normal	respiratory
GSM1185640	GSE48850	thyroid tissue disease state: normal tissue: thyroid	103274362	Normal	thyroid
GSM1198476	GSE49379	pfc strain/background: c57bl/6 tissue: prefrontal cortex sex: f age years : 59	10691812	Normal	brain
GSM985093	GSE40111Xx-xXGSE40112	m6atracer-gfp-/damlaminb1- cell line: ht1080 clone: m6a-tracer treatment protocol: doxycycline +/ shield -	25800527	Cancer	stem-like
GSM1185612	GSE48173Xx-xXGSE48846	cord blood cells developmental stage: peri-natal tissue: umbilical cord blood sorted cell type: cd34+cd45ra-	22421834	Normal	stem-like
GSM1212197	GSE48889	lymphocyte cell lines cell type: lymphocyte cell lines treatment: 4-thiouridine 5 lableing	16341585	Normal	immune
GSM1093237	GSE44875	human pancreatic beta cells cell type: human pancreatic beta cells	12507874	Normal	pancreas
GSM1126638	GSE46224	human left ventricle apex tissue tissue: left ventricle apex tissue diagnosis: ischemic cardiomyopathy lvad support: post-lv	6431610	Normal	cardiac
GSM1185895	GSE48865	glioma	13590162	Cancer	brain
GSM949334	GSE38770Xx-xXGSE38771	h2a z kd cell line: hela treatment: h2a z kd lentiviral construct: trc72585	130851755	Cancer	female reproductive
GSM1198482	GSE49379	vc strain/background: c57bl/6 tissue: primary visual cortex sex: f age years : 59	12219895	Normal	brain
GSM1216804	GSE50244Xx-xXGSE50398	pancreatic islets tissue: pancreatic islets age: 41 bmi: 24 7 gender: male year of birth: 1969 hb	26830530	Normal	pancreas
GSM1041198	GSE42509Xx-xXGSE45833	immortalized primary fibroblasts cell line: bj cells condition: senescence; 14 dys after rasg12v induction protocol: bj cell	38127483	Normal	stem-like
GSM1220858	GSE50535	a375_shsox10 cell line: a375 cell/tissue type: human malignant melanoma cells transfected with: shsox10	18381693	Cancer	skin
GSM1126621	GSE46224	human left ventricle apex tissue tissue: left ventricle apex tissue diagnosis: ischemic cardiomyopathy lvad support: pre-lva	13416837	Normal	cardiac
GSM1226158	GSE50676	polya rna rnase v1 at 37Â°c sample type: polya rna cell line: gm12878	72016414	Normal	immune
GSM938897	GSE38233	cultured b-cells cell type: b-cells cell line: gm12750 directional rnaseq: non-directional experiment: c	75431363	Normal	immune
GSM1202536	GSE48843	aml patient sample modulating agent: sr1_500nm+bio_1Âµm exposure time: 16h tissue: peripheral blood	56597626	Cancer	immune
GSM1223904	GSE50582Xx-xXGSE50583	human 293t cells cell line: 293t treatment: mettl3 deficient age: embryo tissue: embryonic kidney	42265975	Normal	prenatal
GSM1160139	GSE44183	morula cell type: morula ethnicity: han chinese supplementary file: human_expression_mat txt	12017752	Normal	prenatal
GSM1241371	GSE51264	prefrontal cortex pfc sex: male age year : 15 age day : 119	9591937	Normal	brain
GSM1244809	GSE51403	mcf7 cell line treatment: 10nm e2 treatment for 24h cell type: mcf7	27690395	Cancer	mammary
GSM1239124	GSE51124	ffpe breast tumor tissue id: brb248 er/pr/her2 status: + / + / + tumor size: 2cm tumor grade: 2 molec	10161316	Cancer	mammary
GSM981244	GSE26284Xx-xXGSE30567	imr90 datatype: rnaseq datatype description: sequencing analysis of rna expression rnaextract: lo	240426286	Normal	stem-like
GSM1223905	GSE50582Xx-xXGSE50583	human 293t cells cell line: 293t treatment: wtap deficient age: embryo tissue: embryonic kidney	42075402	Normal	prenatal
GSM1056528	GSE43093Xx-xXGSE43096	gastric adenocarcinoma cells cell type: gastric adenocarcinoma cells cell line: ags	13890200	Cancer	stomach
GSM985097	GSE40111Xx-xXGSE40112	m6atracer-vp16+/damlaminb1- cell line: ht1080 clone: m6a-tracer-vp16 treatment protocol: doxycycline -/ shield -	24442740	Cancer	stem-like
GSM1113307	GSE45732Xx-xXGSE46073	breast cancer cells cell line: sum159pt cell type: breast cancer cells transfection: sijarid1b	23808160	Cancer	mammary
GSM1071860	GSE43834	kasumi-1 cells tissue: hematopoietic tumor stage: acute myeloid leukemia gene knockdown: heb/tcf12 and e2a	137057802	Cancer	immune
GSM1211433	GSE49994	mhcc97h cell type: hepatocellular carcinoma cell line cell line: mhcc97h strategy: rnc-mrna	149467775	Cancer	liver
GSM1228204	GSE50760	normal colon tissue: normal-looking surrounding colonic epithelium ajcc stage: stage iv	34719221	Normal	intestines
GSM1173804	GSE47966	middle frontal gyrus from 5 year old male human brain umb_1185 tissue: brain middle frontal gyrus cell type s : all age: 5 years 4 yr 258 d gender	139936698	Normal	brain
GSM1204879	GSE49682	gm19193 cell type: lymphoblastoid cell line gender: female	39409707	Normal	immune
GSM1163027	GSE47944Xx-xXGSE47965	skin	44662600	Normal	skin
GSM1234525	GSE51005	truss-guided prostatic biopsy of clinically advanced/metastatic prostate cancer tissue tissue: prostate tumour time point: pre-treatment	18093156	Cancer	prostate
GSM1216813	GSE50244Xx-xXGSE50398	pancreatic islets tissue: pancreatic islets age: 54 bmi: 23 2 gender: female year of birth: 1957	27734728	Normal	pancreas
GSM1241373	GSE51264	prefrontal cortex pfc sex: male age year : 19 age day : 0	7994501	Normal	brain
GSM1250462	GSE51684Xx-xXGSE51741	primary fibroblast cell cultures tissue: fibroblast gender: male age: 55 years genotype: c9orf72 intron 1 hexanucleotide	11512119	Normal	stem-like
GSM938891	GSE38233	cultured b-cells cell type: b-cells cell line: gm12750 directional rnaseq: non-directional experiment: c	129861078	Normal	immune
GSM1198478	GSE49379	vc strain/background: c57bl/6 tissue: primary visual cortex sex: m age years : 37	11397264	Normal	brain
GSM1054021	GSE42960	primary cultured lymphocytes tissue: pbmc treatment: un-treated control	18402157	Normal	immune
GSM984606	GSE30567	hmnc-pb datatype: rnaseq datatype description: sequencing analysis of rna expression rnaextract: to	62166763	Normal	immune
GSM1241336	GSE51261	hela cells cell line: hela tissue: cervical cancer transfection: lentivirus carrying bs69-2 shrna	56862830	Cancer	female reproductive
GSM1185981	GSE48865	glioma	20362845	Cancer	brain
GSM1216838	GSE50244Xx-xXGSE50398	pancreatic islets tissue: pancreatic islets age: 54 bmi: 26 1 gender: male year of birth: 1958 hb	12969544	Normal	pancreas
GSM1216836	GSE50244Xx-xXGSE50398	pancreatic islets tissue: pancreatic islets age: 58 bmi: 30 9 gender: male year of birth: 1954 hb	17427075	Normal	pancreas
GSM1186120	GSE48865	glioma	20942605	Cancer	brain
GSM1244821	GSE51403	mcf7 cell line treatment: control ethanol 24h cell type: mcf7	39541098	Cancer	mammary
GSM1009637	GSE41166	primary human umbilical vein endothelial cells cell type: primary human umbilical vein endothelial cells passages: p3-6 treatment: vegfxx-	19252563	Normal	endothelial
GSM1087882	GSE44618	gm12878 labexpid: 13278 cell line: gm12878	38483810	Normal	immune
GSM854406	GSE34740	k-562 cell line cell type: immortalised chronic myelogenous leukemia cml cell line: k562 sample type: k-5	7002387	Cancer	immune
GSM922267	GSE36552	hesc passage#10 cell type: human embryonic stem cell developmental stage: peri-implantation stem cells tiss	27414909	Normal	stem-like
GSM1226168	GSE50676	rrna depleted rna rnase v1 at 37Â°c sample type: rrna depleted cell line: gm12878	75798375	Normal	immune
GSM1216824	GSE50244Xx-xXGSE50398	pancreatic islets tissue: pancreatic islets age: 70 bmi: 26 3 gender: male year of birth: 1941 hb	15950236	Normal	pancreas
GSM1186026	GSE48865	glioma	21944881	Cancer	brain
GSM1239127	GSE51124	fresh-frozen breast tumor tissue id: brb123 er/pr/her2 status: + / + / - tumor size: 1 7cm tumor grade: 2 mol	17830205	Cancer	mammary
GSM1163039	GSE47944Xx-xXGSE47965	skin	30298918	Normal	skin
GSM1060229	GSE43296	cells in culture cell line: mda-mb-231 treatment: cxcl12 30ng/ml + igf1 10ng/ml	30713622	Cancer	mammary
GSM1250473	GSE51684Xx-xXGSE51741	primary fibroblast cell cultures tissue: fibroblast gender: male age: 56 years genotype: no known relevant mutationsxx-x	7417708	Normal	stem-like
GSM1093230	GSE44875	definitive endoderm cells cell type: definitive endoderm cells	16750610	Normal	prenatal
GSM1234195	GSE50893	lymphoblastoid cell lines cell line: 2610 antibody: rz replicate: 2	12939761	Normal	immune
GSM1246821	GSE51518Xx-xXGSE51519	primary skin fibroblast, late timepoint l age yr : 68 tissue: primary skin fibroblast time point: late timepoint l	54933072	Normal	stem-like
GSM1202535	GSE48843	aml patient sample modulating agent: mebio_500nm exposure time: 16h tissue: peripheral blood	55620596	Cancer	immune
GSM1250467	GSE51684Xx-xXGSE51741	primary fibroblast cell cultures tissue: fibroblast gender: male age: 55 years genotype: c9orf72 intron 1 hexanucleotide	7501253	Normal	stem-like
GSM1163052	GSE47944Xx-xXGSE47965	skin	32903362	Normal	skin
GSM1023074	GSE41716	ips passage number: 6 cell type: ips	24076509	Normal	stem-like
GSM1234235	GSE50893	lymphoblastoid cell lines cell line: ms1 antibody: rna-seq replicate: 1	15032849	Normal	immune
GSM1185897	GSE48865	glioma	23333362	Cancer	brain
GSM1228192	GSE50760	primary colorectal cancer tissue: primary colorectal cancer ajcc stage: stage iv	24815103	Cancer	intestines
GSM1228218	GSE50760	normal colon tissue: normal-looking surrounding colonic epithelium ajcc stage: stage iv	28682122	Normal	intestines
GSM1234528	GSE51005	truss-guided prostatic biopsy of clinically advanced/metastatic prostate cancer tissue tissue: prostate tumour time point: post-treatment	18145859	Cancer	prostate
GSM1239133	GSE51124	fresh-frozen breast tumor tissue id: brb248 er/pr/her2 status: + / + / + tumor size: 2cm tumor grade: 2 molec	14387471	Cancer	mammary
GSM1070777	GSE43770	miapaca-2 strain: c57bl6/j cell type: human pancreatic adenocarcinoma cell line condition/treatment:	79962819	Cancer	pancreas
GSM1216765	GSE50244Xx-xXGSE50398	pancreatic islets tissue: pancreatic islets age: 74 bmi: 26 2 gender: male year of birth: 1935 hb	23588324	Normal	pancreas
GSM1185955	GSE48865	glioma	20654090	Cancer	brain
GSM1126640	GSE46224	human left ventricle apex tissue tissue: left ventricle apex tissue diagnosis: ischemic cardiomyopathy lvad support: post-lv	9167149	Normal	cardiac
GSM1234040	GSE50893	lymphoblastoid cell lines cell line: 18951 antibody: rna-seq replicate: 1	14297477	Normal	immune
GSM938892	GSE38233	cultured b-cells cell type: b-cells cell line: gm12004 directional rnaseq: non-directional experiment: c	165984239	Normal	immune
GSM1228200	GSE50760	primary colorectal cancer tissue: primary colorectal cancer ajcc stage: stage iv	26206650	Cancer	intestines
GSM985094	GSE40111Xx-xXGSE40112	m6atracer-gfp+/damlaminb1- cell line: ht1080 clone: m6a-tracer treatment protocol: doxycycline -/ shield -	22887644	Cancer	stem-like
GSM1126613	GSE46224	human left ventricle apex tissue tissue: left ventricle apex tissue diagnosis: non-failing lvad support: nil	16489356	Normal	cardiac
GSM1185942	GSE48865	glioma	14268972	Cancer	brain
GSM981258	GSE26284Xx-xXGSE30567	hfdpc datatype: rnaseq datatype description: sequencing analysis of rna expression rnaextract: to	127586898	Normal	skin
GSM1177773	GSE48423	u2os cells cell type: u2os cells genotype/variation: shctrl	19495848	Cancer	bone
GSM1216818	GSE50244Xx-xXGSE50398	pancreatic islets tissue: pancreatic islets age: 61 bmi: 24 2 gender: male year of birth: 1950 hb	23641103	Normal	pancreas
GSM798059	GSE32213	k562 cells cell line: k562 knockdown: gata2	54511700	Cancer	immune
GSM1163028	GSE47944Xx-xXGSE47965	skin	23182697	Normal	skin
GSM1233929	GSE50893	lymphoblastoid cell lines cell line: 12890 antibody: rna-seq replicate: 1	17150555	Normal	immune
GSM1223907	GSE50582Xx-xXGSE50583	human 293t cells cell line: 293t treatment: mettl3 deficient age: embryo tissue: embryonic kidney	37001681	Normal	prenatal
GSM922165	GSE36552	8-cell embryo#2 cell type: human preimplantation blastomere developmental stage: early blastomere tissue: h	22463268	Normal	prenatal
GSM1185643	GSE48850	thyroid tissue disease state: tumor tissue: thyroid	95704683	Cancer	thyroid
GSM1241386	GSE51264	prefrontal cortex pfc sex: male age year : 56 age day : 0	8984389	Normal	brain
GSM913873	GSE37211	parathyroid adenoma patient: 1 tissue: parathyroid tumor agent: control time: 24h	11477842	Cancer	thyroid
GSM1202527	GSE48843	aml patient sample modulating agent: sr1_500nm exposure time: 16h tissue: bone marrow	55306302	Cancer	immune
GSM922146	GSE36552	4-cell embryo#1 cell type: human preimplantation blastomere developmental stage: early blastomere tissue: h	36035965	Normal	prenatal
GSM1216826	GSE50244Xx-xXGSE50398	pancreatic islets tissue: pancreatic islets age: 63 bmi: 28 gender: female year of birth: 1948 hb	15360646	Normal	pancreas
GSM1163976	GSE47976	hela cell line: hela treated with: none untreated	31060494	Cancer	female reproductive
GSM1250463	GSE51684Xx-xXGSE51741	primary fibroblast cell cultures tissue: fibroblast gender: male age: 55 years genotype: c9orf72 intron 1 hexanucleotide	6406920	Normal	stem-like
GSM1131539	GSE46513	colon location: ascending colon disease: sessile serrated polyp sex: female	9570989	Normal	intestines
GSM1185911	GSE48865	glioma	17532805	Cancer	brain
GSM1163020	GSE47944Xx-xXGSE47965	skin	39699936	Normal	skin
GSM990771	GSE40291	lsec cell type: lsec	48851943	Normal	endothelial
GSM1126633	GSE46224	human left ventricle apex tissue tissue: left ventricle apex tissue diagnosis: non-ischemic cardiomyopathy lvad support: pre	12569155	Normal	cardiac
GSM1100303	GSE45263	prefrontal cortex tissue: prefrontal cortex organism: human	13013487	Normal	brain
GSM1087894	GSE44618	gm12878 cell line: gm12878 labexpid: 13300	42908823	Normal	immune
GSM984621	GSE30567	hmepc datatype: rnaseq datatype description: sequencing analysis of rna expression rnaextract: to	79288164	Normal	mammary
GSM1023061	GSE41716	ips passage number: 2 cell type: ips	15832411	Normal	stem-like
GSM1216793	GSE50244Xx-xXGSE50398	pancreatic islets tissue: pancreatic islets age: 63 bmi: 24 8 gender: male year of birth: 1947	18455002	Normal	pancreas
GSM990769	GSE40291	huvec cell type: huvec	45522454	Normal	endothelial
GSM1185149	GSE48812	pc3_6 hrs_dmso cell type: androgen-independent prostate cancer epithelial cells pc-3 time point: 6 hoursxx-x	12701073	Cancer	prostate
GSM896805	GSE36552	cdnas of individual cells of preimplantation embryos cell type: human preimplantation blastomere oocyte developmental stage: early blastomere	19089092	Normal	prenatal
GSM1183338	GSE48678	foreskin fibroblasts cell type: foreskin fibroblasts camptothecin exposure time: 60 minutes bromouridine labelin	9523195	Normal	stem-like
GSM1203338	GSE48173Xx-xXGSE49642	acute myeloid leukemia tissue: blood	46934084	Cancer	immune
GSM1098180	GSE45157	hela cells knockdown chemistry: gapmer knockdown target: scramble cell line: hela	21924548	Cancer	female reproductive
GSM1194687	GSE49155	lung cancer	45290612	Cancer	respiratory
GSM1185976	GSE48865	glioma	22929849	Cancer	brain
GSM1186007	GSE48865	glioma	14564842	Cancer	brain
GSM1186136	GSE48865	glioma	19766846	Cancer	brain
GSM1054024	GSE42960	primary cultured lymphocytes tissue: pbmc treatment: 10mm nicotinamide	29045595	Normal	immune
GSM1216819	GSE50244Xx-xXGSE50398	pancreatic islets tissue: pancreatic islets age: 40 bmi: 31 1 gender: male year of birth: 1971 hb	16756476	Normal	pancreas
GSM1185883	GSE48865	glioma	10677766	Cancer	brain
GSM1241356	GSE51264	prefrontal cortex pfc sex: male age year : 0 age day : 107	8992398	Normal	brain
GSM1185906	GSE48865	glioma	17308111	Cancer	brain
GSM1185157	GSE48812	pc3_24 hrs_dmso cell type: androgen-independent prostate cancer epithelial cells pc-3 time point: 24 hoursxx-	13881880	Cancer	prostate
GSM938894	GSE38233	cultured b-cells cell type: b-cells cell line: gm12004 directional rnaseq: directional experiment: cdnad	199550416	Normal	immune
GSM1228184	GSE50760	primary colorectal cancer tissue: primary colorectal cancer ajcc stage: stage iv	33995686	Cancer	intestines
GSM1154036	GSE43070	primary huvec cells treatment: ifn-Î³ 50ng/ml 2hr experiment: rna-seq antibody: no restriction enzyme: no	28879255	Normal	endothelial
GSM1198474	GSE49379	pfc strain/background: c57bl/6 tissue: prefrontal cortex sex: f age years : 47	8765911	Normal	brain
GSM1163031	GSE47944Xx-xXGSE47965	skin	41903606	Normal	skin
GSM1095140	GSE44976	normal 1_rna-seq cell type: lymphoblastoid cell lines lcls derived from healthy control rna subset: poly a rna	24080931	Normal	immune
GSM922251	GSE36552	hesc passage#10 cell type: human embryonic stem cell developmental stage: peri-implantation stem cells tiss	30725723	Normal	stem-like
GSM1177218	GSE48403	truss-guided prostatic biopsy of clinically advanced/metastatic prostate cancer tissue tissue: prostate tumour time point: post-treatment	21121233	Cancer	prostate
GSM1113302	GSE45732Xx-xXGSE46073	breast cancer cells cell line: t-47d cell type: breast cancer cells transfection: sijarid1b	30717467	Cancer	mammary
GSM913880	GSE37211	parathyroid adenoma patient: 2 tissue: parathyroid tumor agent: control time: 48h	8465556	Cancer	thyroid
GSM1065157	GSE43549	human fib x human fib homokaryons sample type: human fib x human fib homokaryons cell line s : human fibroblast	9738897	Normal	stem-like
GSM977050	GSE24565	hmepc biomaterial_type: primary cell cell_type: mammary epithelial cell donor_id: encdo131aaaxx-x	17112374	Normal	mammary
GSM1202522	GSE48843	aml patient sample modulating agent: mebio_500nm exposure time: 16h tissue: peripheral blood	51780102	Cancer	immune
GSM1185135	GSE48812	prec_24 hrs_sfn cell type: normal prostate epithelial cells prec time point: 24 hours treated with: sulfo	13103303	Normal	prostate
GSM1163070	GSE47917Xx-xXGSE47946	embryonic stem cell line gender: male cell line: hd291 cell type: embryonic stem cells passage: p13	35358353	Normal	stem-like
GSM1100205	GSE45258	breast cell type: mammary epithelial cell line: mcf10a sample type: 25 m reads	23018349	Normal	mammary
GSM1216754	GSE50244Xx-xXGSE50398	pancreatic islets tissue: pancreatic islets age: 56 bmi: 24 7 gender: male year of birth: 1952	19772791	Normal	pancreas
GSM1185864	GSE48865	glioma	24785943	Cancer	brain
GSM1194813	GSE49159	nhdf, exudate cell type: human primary dermal fibroblast donor: donor a passage: between 4 and 7	24171269	Normal	stem-like
GSM1250456	GSE51684Xx-xXGSE51741	primary fibroblast cell cultures tissue: fibroblast gender: male age: 52 years genotype: c9orf72 intron 1 hexanucleotide	6799245	Normal	stem-like
GSM1126639	GSE46224	human left ventricle apex tissue tissue: left ventricle apex tissue diagnosis: ischemic cardiomyopathy lvad support: post-lv	7399397	Normal	cardiac
GSM1220262	GSE50499	human embryonic kidney cell lines cell type: human embryonic kidney cells cell line: hek293f treatment: mov10 knockdown m	44434651	Normal	prenatal
GSM1060226	GSE43296	cells in culture cell line: mda-mb-231 treatment: cxcl12 0ng/ml + igf1 0ng/ml	27929158	Cancer	mammary
GSM1151056	GSE47488Xx-xXGSE47678	imr90 cells cell line: imr90 genotype/variation: wild type	123512985	Normal	stem-like
GSM1185954	GSE48865	glioma	14182522	Cancer	brain
GSM1216773	GSE50244Xx-xXGSE50398	pancreatic islets tissue: pancreatic islets age: 27 bmi: 21 1 gender: female year of birth: 1982	25832123	Normal	pancreas
GSM1228199	GSE50760	primary colorectal cancer tissue: primary colorectal cancer ajcc stage: stage iv	20330078	Cancer	intestines
GSM1185134	GSE48812	prec_24 hrs_sfn cell type: normal prostate epithelial cells prec time point: 24 hours treated with: sulfo	15485394	Normal	prostate
GSM1202460	GSE48173Xx-xXGSE49601	acute lymphoblastic leukemia tissue: blood	72081895	Cancer	immune
GSM1244814	GSE51403	mcf7 cell line treatment: 10nm e2 treatment for 24h cell type: mcf7	26508474	Cancer	mammary
GSM1198461	GSE49379	muscle strain/background: c57bl/6 tissue: muscle sex: f age years : 62	12253351	Normal	muscle
GSM1060230	GSE43296	cells in culture cell line: mda-mb-231 treatment: cxcl12 300ng/ml + igf1 100ng/ml	30157811	Cancer	mammary
GSM1216769	GSE50244Xx-xXGSE50398	pancreatic islets tissue: pancreatic islets age: 58 bmi: 23 9 gender: male year of birth: 1951 hb	21731861	Normal	pancreas
GSM938908	GSE38233	cultured b-cells cell type: b-cells cell line: gm12004 directional rnaseq: non-directional experiment: r	28757711	Normal	immune
GSM1186042	GSE48865	glioma	24160499	Cancer	brain
GSM941199	GSE38393Xx-xXGSE38452	lncap-sigata2 cell line: lncap cell type: prostate cancer cells treated with: sigata2 passages: 32-34	46177095	Cancer	prostate
GSM913877	GSE37211	parathyroid adenoma patient: 1 tissue: parathyroid tumor agent: oht time: 24h	6832947	Cancer	thyroid
GSM1177208	GSE48403	truss-guided prostatic biopsy of clinically advanced/metastatic prostate cancer tissue tissue: prostate tumour time point: pre-treament	20260970	Cancer	prostate
GSM1131545	GSE46513	colon location: cecum disease: patient matched uninvolved colon sex: male	7961168	Normal	intestines
GSM922263	GSE36552	hesc passage#10 cell type: human embryonic stem cell developmental stage: peri-implantation stem cells tiss	19099315	Normal	stem-like
GSM1234521	GSE51005	truss-guided prostatic biopsy of clinically advanced/metastatic prostate cancer tissue tissue: prostate tumour time point: pre-treatment	17871087	Cancer	prostate
GSM1198488	GSE49379	cbc strain/background: c57bl/6 tissue: cerebellar cortex sex: m age years : 27 age da	8853484	Normal	brain
GSM1202557	GSE49608Xx-xXGSE49649	mda-mb-231 cell line: mda-mb-231 time-point: 2 rep: 1	8234700	Cancer	mammary
GSM1226164	GSE50676	rrna depleted rna rnase v1 at 37Â°c sample type: rrna depleted cell line: gm12878	86423492	Normal	immune
GSM1186006	GSE48865	glioma	21160997	Cancer	brain
GSM1145333	GSE47121	k562 cells cell type: k562 cells method: gmuct molecule: uncapped/cleaved rna	7309434	Cancer	immune
GSM1186061	GSE48865	glioma	22010039	Cancer	brain
GSM1239137	GSE51124	fresh-frozen breast tumor tissue id: brb144 er/pr/her2 status: - / - / + tumor size: 6cm tumor grade: 3 molec	25438204	Cancer	mammary
GSM1081538	GSE44267	mrna-seq, hek293 sirna control cell line: hek293t	33430182	Normal	prenatal
GSM1202556	GSE49608Xx-xXGSE49649	mda-mb-231 cell line: mda-mb-231 time-point: 0 rep: 4	23324260	Cancer	mammary
GSM1163072	GSE47917Xx-xXGSE47946	embryonic stem cell line gender: male cell line: hd291 cell type: embryonic stem cells passage: p13+ep15	34543462	Normal	stem-like
GSM1185138	GSE48812	lncap_6 hrs_dmso cell type: androgen-dependent prostate cancer epithelial cells lncap time point: 6 hours	12359340	Cancer	prostate
GSM1186003	GSE48865	glioma	23979370	Cancer	brain
GSM1196045	GSE43520	ovary sex: female strain: na age: na pool of individuals extract_protocol: illumina hiseq 2	26611776	Normal	female reproductive
GSM1186023	GSE48865	glioma	15099734	Cancer	brain
GSM1163060	GSE47944Xx-xXGSE47965	skin	17681735	Normal	skin
GSM1160113	GSE44183	oocyte cell type: oocyte ethnicity: han chinese supplementary file: human_expression_mat txt	16268511	Normal	prenatal
GSM981252	GSE26284Xx-xXGSE30567	mcf-7 datatype: rnaseq datatype description: sequencing analysis of rna expression rnaextract: lo	281364191	Cancer	mammary
GSM1239134	GSE51124	fresh-frozen breast tumor tissue id: brb277 er/pr/her2 status: + / + / + tumor size: 3cm tumor grade: 3 molec	16082325	Cancer	mammary
GSM1203312	GSE48173Xx-xXGSE49642	acute myeloid leukemia tissue: bone marrow	72466004	Cancer	immune
GSM1185879	GSE48865	glioma	21703377	Cancer	brain
GSM1216768	GSE50244Xx-xXGSE50398	pancreatic islets tissue: pancreatic islets age: 62 bmi: 24 7 gender: male year of birth: 1947 hb	24749622	Normal	pancreas
GSM1249126	GSE51607	induced pluripotent stem cell from rtt patient cell type: rtt5 fibroblast passage: 5 mutation: x487w treatment: no	49877062	Normal	stem-like
GSM1126650	GSE46224	human left ventricle apex tissue tissue: left ventricle apex tissue diagnosis: non-ischemic cardiomyopathy lvad support: pos	16472294	Normal	cardiac
GSM1204877	GSE49682	gm18507 cell type: lymphoblastoid cell line gender: male	37103945	Normal	immune
GSM1241366	GSE51264	prefrontal cortex pfc sex: male age year : 8 age day : 2	6965278	Normal	brain
GSM1186059	GSE48865	glioma	18383050	Cancer	brain
GSM1185127	GSE48812	prec_6 hrs_dmso cell type: normal prostate epithelial cells prec time point: 6 hours treated with: dimeth	11616681	Normal	prostate
GSM1234057	GSE50893	lymphoblastoid cell lines cell line: 19099 antibody: rz replicate: 1	16721995	Normal	immune
GSM977047	GSE24565	nhem_m2 datatype: rnaseq datatype description: sequencing analysis of rna expression rnaextract: sh	46493621	Normal	skin
GSM922260	GSE36552	hesc passage#10 cell type: human embryonic stem cell developmental stage: peri-implantation stem cells tiss	23796878	Normal	stem-like
GSM1163022	GSE47944Xx-xXGSE47965	skin	29175925	Normal	skin
GSM1186057	GSE48865	glioma	13579819	Cancer	brain
GSM996200	GSE40548	neutrophil sex: male age: 58 treatment: none	37088006	Normal	immune
GSM1087879	GSE44618	gm12878 labexpid: 13275 cell line: gm12878	36542278	Normal	immune
GSM938893	GSE38233	cultured b-cells cell type: b-cells cell line: gm12750 directional rnaseq: directional experiment: cdnad	236602862	Normal	immune
GSM1126643	GSE46224	human left ventricle apex tissue tissue: left ventricle apex tissue diagnosis: ischemic cardiomyopathy lvad support: post-lv	16114600	Normal	cardiac
GSM1155372	GSE47718	airway basal cells, nonsmoker cell type: airway basal cells smoking status: nonsmoker	40063028	Normal	respiratory
GSM1186058	GSE48865	glioma	24982299	Cancer	brain
GSM1207920	GSE44039Xx-xXGSE49833	hek293t cell transfection: mtet1-cd expression plasmid cell line: hek293t	68644357	Normal	prenatal
GSM1155630	GSE42951	hela s3 wt rna-seq cell line: hela s3 cell type: cervical cancer genotype/variation: wild type	33443508	Cancer	female reproductive
GSM1186079	GSE48865	glioma	21325644	Cancer	brain
GSM956429	GSE39121	lung cancer	54693263	Cancer	respiratory
GSM1203333	GSE48173Xx-xXGSE49642	acute myeloid leukemia tissue: blood	39878505	Cancer	immune
GSM1013480	GSE32260Xx-xXGSE41279	myeloid leukemia cell line: hl60 rna fraction: total rna	102628902	Cancer	immune
GSM1217954	GSE50386	facs-sorted pancreatic islet tissue: pancreatic islets cell type: alpha donor id: cith053	12685818	Normal	pancreas
GSM973686	GSE24565	imr90 datatype: rnaseq datatype description: sequencing analysis of rna expression rnaextract: sh	26198989	Normal	stem-like
GSM1163973	GSE47976	hela_iclip ut cell line: hela treated with: none untreated antibody: g-anti-rent1 antibody vendor:	44280724	Cancer	female reproductive
GSM922169	GSE36552	8-cell embryo#2 cell type: human preimplantation blastomere developmental stage: early blastomere tissue: h	13740125	Normal	prenatal
GSM1162994	GSE47944Xx-xXGSE47965	skin	23476699	Normal	skin
GSM1183342	GSE48678	cockayne syndrome group b fibroblasts cell type: cockayne syndrome group b fibroblasts camptothecin exposure time: 60 minutes bro	7203777	Normal	stem-like
GSM985100	GSE40111Xx-xXGSE40112	m6atracer-gfp+/damlaminb1- cell line: ht1080 clone: m6a-tracer treatment protocol: doxycycline -/ shield -	24616488	Cancer	stem-like
GSM1186004	GSE48865	glioma	14363957	Cancer	brain
GSM1185967	GSE48865	glioma	17676085	Cancer	brain
GSM1185148	GSE48812	lncap_24 hrs_sfn cell type: androgen-dependent prostate cancer epithelial cells lncap time point: 24 hoursxx-x	11324935	Cancer	prostate
GSM1095137	GSE44976	rbm10 oe 1_rna-seq cell type: human embryonic kidney hek 293 t-rex flp-in cell lines stable cell line: stable ce	59337018	Normal	prenatal
GSM1126647	GSE46224	human left ventricle apex tissue tissue: left ventricle apex tissue diagnosis: non-ischemic cardiomyopathy lvad support: pos	13061244	Normal	cardiac
GSM1163038	GSE47944Xx-xXGSE47965	skin	35958969	Normal	skin
GSM1093233	GSE44875	pancreatic progenitors cells cell type: pancreatic progenitors cells	15447598	Normal	stem-like
GSM1113298	GSE45732Xx-xXGSE46073	breast cancer cells cell line: mcf7 cell type: breast cancer cells transfection: control sirna	47065363	Cancer	mammary
GSM1155378	GSE47718	airway basal cells, nonsmoker cell type: airway basal cells smoking status: nonsmoker	33467255	Normal	respiratory
GSM949330	GSE38770Xx-xXGSE38771	control cell line: hela treatment: control lentiviral construct: shc002	86010072	Cancer	female reproductive
GSM1087871	GSE44618	gm12878 labexpid: 12540 cell line: gm12878	13858300	Normal	immune
GSM945007	GSE38541	embryonal carcinoma pa-1 cells, specific aso cell line: pa-1 cell type: embryonal carcinoma ec cells ploidy: diploid aso: specific	100589532	Cancer	prenatal
GSM1203328	GSE48173Xx-xXGSE49642	acute myeloid leukemia tissue: bone marrow	66165882	Cancer	immune
GSM1155633	GSE42951	ecenh3 rna-seq cell line: hela s3 cell type: cervical cancer genotype/variation: wild type	42929997	Cancer	female reproductive
GSM1183334	GSE48678	foreskin fibroblasts cell type: foreskin fibroblasts camptothecin exposure time: 0 minutes bromouridine labeling	12728089	Normal	stem-like
GSM922162	GSE36552	8-cell embryo#2 cell type: human preimplantation blastomere developmental stage: early blastomere tissue: h	18410891	Normal	prenatal
GSM1076107	GSE43984	hepatocyte cell type: hepatocyte passages: 0	18705320	Normal	liver
GSM1241142	GSE51254	hct116 cdna synthesis method: clontech smarter library construction method: nextera transposon c	5371405	Cancer	intestines
GSM1154035	GSE43070	primary huvec cells treatment: no treat experiment: rna-seq antibody: no restriction enzyme: no	30102332	Normal	endothelial
GSM1185927	GSE48865	glioma	17643602	Cancer	brain
GSM922230	GSE36552	hesc passage#0 cell type: human embryonic stem cell developmental stage: peri-implantation stem cells tiss	14941372	Normal	stem-like
GSM1185922	GSE48865	glioma	15442662	Cancer	brain
GSM1202559	GSE49608Xx-xXGSE49649	mda-mb-231 cell line: mda-mb-231 time-point: 2 rep: 3	11707752	Cancer	mammary
GSM1202518	GSE48843	aml patient sample modulating agent: none exposure time: 0h tissue: peripheral blood	46227866	Cancer	immune
GSM937175	GSE38234	endometrial cancer cell line treatment: 8 hour 100 nm genistein replicate: 1 cell line: ecc-1	32599593	Cancer	female reproductive
GSM956432	GSE39121	lung cancer	59233693	Cancer	respiratory
GSM1202554	GSE49608Xx-xXGSE49649	mda-mb-231 cell line: mda-mb-231 time-point: 0 rep: 2	16163501	Cancer	mammary
GSM941196	GSE38393Xx-xXGSE38452	lncap-sicontrol cell line: lncap cell type: prostate cancer cells passages: 32-34	58594098	Cancer	prostate
GSM981245	GSE26284Xx-xXGSE30567	mcf-7 datatype: rnaseq datatype description: sequencing analysis of rna expression rnaextract: lo	180150771	Cancer	mammary
GSM1185893	GSE48865	glioma	21242508	Cancer	brain
GSM1185929	GSE48865	glioma	33451224	Cancer	brain
GSM1207922	GSE44039Xx-xXGSE49833	hek293t cell transfection: mtet1-fl expression plasmid cell line: hek293t	86046666	Normal	prenatal
GSM1163025	GSE47944Xx-xXGSE47965	skin	25367396	Normal	skin
GSM973679	GSE24565	imr90 datatype: rnaseq datatype description: sequencing analysis of rna expression rnaextract: sh	118411353	Normal	stem-like
GSM1185945	GSE48865	glioma	17428373	Cancer	brain
GSM1104130	GSE45428	immortalized t-cell line cell line: tib-152	34028538	Normal	immune
GSM1234212	GSE50893	lymphoblastoid cell lines cell line: 2630 antibody: rna-seq replicate: 1	17422078	Normal	immune
GSM1186040	GSE48865	glioma	17709469	Cancer	brain
GSM1153513	GSE47626	induced pluripotent stem cells cell type: ipsc	29477708	Normal	stem-like
GSM1087880	GSE44618	gm12878 labexpid: 13276 cell line: gm12878	17751234	Normal	immune
GSM1185950	GSE48865	glioma	15080713	Cancer	brain
GSM1207206	GSE43143	ipsc cell type: ipsc	30952263	Normal	stem-like
GSM1216815	GSE50244Xx-xXGSE50398	pancreatic islets tissue: pancreatic islets age: 41 bmi: 24 2 gender: male year of birth: 1970 hb	18582069	Normal	pancreas
GSM1185642	GSE48850	thyroid tissue disease state: normal tissue: thyroid	82231675	Normal	thyroid
GSM1163047	GSE47944Xx-xXGSE47965	skin	33049791	Normal	skin
GSM1151055	GSE47488Xx-xXGSE47678	hct116 cells infected with the shrna-mecp2 construct cell line: hct116 infected with: shrna-mecp2 construct	124386749	Cancer	intestines
GSM1226166	GSE50676	rrna depleted rna rnase v1 at 37Â°c sample type: rrna depleted cell line: gm12878	72989828	Normal	immune
GSM986136	GSE40137	hek293 cell line: hek293 sirna: ambion s21772 fragmentation: alkaline hydrolysis	8831349	Normal	prenatal
GSM1212187	GSE48889	hela cells cell type: hela cells treatment: isoginkgetin	10466234	Cancer	female reproductive
GSM1153510	GSE47626	induced pluripotent stem cells cell type: ipsc	26625558	Normal	stem-like
GSM1186067	GSE48865	glioma	17866452	Cancer	brain
GSM1185126	GSE48812	prec_6 hrs_dmso cell type: normal prostate epithelial cells prec time point: 6 hours treated with: dimeth	11596187	Normal	prostate
GSM1216790	GSE50244Xx-xXGSE50398	pancreatic islets tissue: pancreatic islets age: 70 bmi: 20 1 gender: female year of birth: 1940	23451135	Normal	pancreas
GSM913893	GSE37211	parathyroid adenoma patient: 4 tissue: parathyroid tumor agent: dpn time: 48h	16390723	Cancer	thyroid
GSM1250472	GSE51684Xx-xXGSE51741	primary fibroblast cell cultures tissue: fibroblast gender: male age: 56 years genotype: no known relevant mutationsxx-x	8096810	Normal	stem-like
GSM1228210	GSE50760	normal colon tissue: normal-looking surrounding colonic epithelium ajcc stage: stage iv	27570210	Normal	intestines
GSM1131156	GSE46486Xx-xXGSE46487	skin subjects: 10 healthy female volunteers age of subjects: about 60 years tissue: skin epider	41198033	Normal	skin
GSM1163040	GSE47944Xx-xXGSE47965	skin	38336776	Normal	skin
GSM1228206	GSE50760	normal colon tissue: normal-looking surrounding colonic epithelium ajcc stage: stage iv	20369575	Normal	intestines
GSM1217955	GSE50386	facs-sorted pancreatic islet tissue: pancreatic islets cell type: beta donor id: cith053	12225025	Normal	pancreas
GSM1202529	GSE48843	aml patient sample modulating agent: mebio_500nm exposure time: 16h tissue: bone marrow	52401276	Cancer	immune
GSM1186020	GSE48865	glioma	21519978	Cancer	brain
GSM1163051	GSE47944Xx-xXGSE47965	skin	47208581	Normal	skin
GSM984616	GSE30567	nhem f_m2 datatype: rnaseq datatype description: sequencing analysis of rna expression rnaextract: to	122171268	Normal	skin
GSM1185891	GSE48865	glioma	17724188	Cancer	brain
GSM984607	GSE30567	hmsc-uc datatype: rnaseq datatype description: sequencing analysis of rna expression rnaextract: to	124017351	Normal	stem-like
GSM830455	GSE33592	mcf10a breast epithelial cells cell type: mcf10a breast epithelial cells growth stage: ras-transformed rna subtype: polya	23311742	Normal	mammary
GSM1241152	GSE51254	hct116 cdna synthesis method: nugen ovation library construction method: nebnext ligation cell l	5664763	Cancer	intestines
GSM1239131	GSE51124	fresh-frozen breast tumor tissue id: brb212 er/pr/her2 status: - / - / + tumor size: 2cm tumor grade: 3 molec	15939008	Cancer	mammary
GSM1060231	GSE43296	cells in culture cell line: mda-mb-231 treatment: cxcl12 300ng/ml + igf1 100ng/ml	30454479	Cancer	mammary
GSM1185980	GSE48865	glioma	11820513	Cancer	brain
GSM1198469	GSE49379	kidney strain/background: c57bl/6 tissue: kidney sex: m age years : 39	9061861	Normal	kidney
GSM1203341	GSE48173Xx-xXGSE49642	acute myeloid leukemia tissue: bone marrow	101031823	Cancer	immune
GSM1076106	GSE43984	huvec cell type: human umbilical vein endothelial cell passages: 15	19857458	Normal	endothelial
GSM1145138	GSE47114	hek293t cells transiently transfected with cas9 and il1rn guide rna expressing plasmids cell line: hek293t guide rna: il1rn replicate: 1	22387334	Normal	prenatal
GSM1220263	GSE50499	human embryonic kidney cell lines cell type: human embryonic kidney cells cell line: hek293f treatment: mov10 knockdown m	26192694	Normal	prenatal
GSM1186117	GSE48865	glioma	29422344	Cancer	brain
GSM1162984	GSE47944Xx-xXGSE47965	skin	17716641	Normal	skin
GSM1241357	GSE51264	prefrontal cortex pfc sex: male age year : 0 age day : 212	8728074	Normal	brain
GSM992934	GSE40243	cd34-pos cell in erythroid differentiation time point: day10 cell type: primary cd34+ stem/progenitor cells	83437129	Normal	stem-like
GSM1250460	GSE51684Xx-xXGSE51741	primary fibroblast cell cultures tissue: fibroblast gender: male age: 52 years genotype: c9orf72 intron 1 hexanucleotide	8936316	Normal	stem-like
GSM1100207	GSE45258	colon cell type: colon adenocarcinoma cell line: ht-29 treatment: ifn-g sample type: 25 m rea	23657495	Cancer	intestines
GSM1020213	GSE41616	corneal endothelial cells cell type: corneal endothelial cells age: 56y	13580736	Normal	endothelial
GSM1185886	GSE48865	glioma	17346755	Cancer	brain
GSM984371	GSE40050	prostate cancer cells cell line: c4-2b chip antibody: none chip antibody manufacturer: none chip antibody lot	7481624	Cancer	prostate
GSM1186124	GSE48865	glioma	61088283	Cancer	brain
GSM922181	GSE36552	morulae #1 cell type: human preimplantation blastomere developmental stage: early blastomere tissue: h	25518045	Normal	prenatal
GSM1226157	GSE50676	polya rna s1 nuclease at 37Â°c sample type: polya rna cell line: gm12878	127905669	Normal	immune
GSM1185647	GSE48850	thyroid tissue disease state: tumor tissue: thyroid	82064684	Cancer	thyroid
GSM1203340	GSE48173Xx-xXGSE49642	acute myeloid leukemia tissue: blood	55768954	Cancer	immune
GSM1126631	GSE46224	human left ventricle apex tissue tissue: left ventricle apex tissue diagnosis: non-ischemic cardiomyopathy lvad support: pre	11055116	Normal	cardiac
GSM995551	GSE40524	retina disease status: normal tissue: retina	81521460	Normal	retina
GSM1185133	GSE48812	prec_24 hrs_dmso cell type: normal prostate epithelial cells prec time point: 24 hours treated with: dimet	11556628	Normal	prostate
GSM1186129	GSE48865	glioma	22344483	Cancer	brain
GSM1145140	GSE47114	hek293t cells transiently transfected with cas9 and hbg1/2 guide rna expressing plasmids cell line: hek293t guide rna: hbg1,hbg2 replicate: 1	23796249	Normal	prenatal
GSM1019738	GSE41586Xx-xXGSE41588	ht29 treated with 5 Âµm of 5-aza cell line: ht29 cell type: colon cancer	21960311	Cancer	intestines
GSM1185998	GSE48865	glioma	16374304	Cancer	brain
GSM922152	GSE36552	4-cell embryo#2 cell type: human preimplantation blastomere developmental stage: early blastomere tissue: h	33636403	Normal	prenatal
GSM1122327	GSE46044	me-1 leukemic cell type: leukemic cell line cell line: me-1 treatment: 3 days dox 1 mm	20797094	Cancer	immune
GSM1233910	GSE50893	lymphoblastoid cell lines cell line: 12878 antibody: rna-seq replicate: 2	16782165	Normal	immune
GSM1187137	GSE48933	foreskin fibroblast cell type: foreskin fibroblast cell line: bj sample type: polya rna	40687104	Normal	stem-like
GSM1202523	GSE48843	aml patient sample modulating agent: sr1_500nm+bio_1Âµm exposure time: 16h tissue: peripheral blood	50920185	Cancer	immune
GSM896814	GSE36552	cdnas of individual cells of preimplantation embryos cell type: human preimplantation blastomere 2-cell developmental stage: early blastomere	38515572	Normal	prenatal
GSM1185875	GSE48865	glioma	20282525	Cancer	brain
GSM1185878	GSE48865	glioma	25443804	Cancer	brain
GSM1023085	GSE41716	ips passage number: 4 cell type: ips	23247994	Normal	stem-like
GSM1215105	GSE50174	cumulus granulosa tissue: ovary age: 28	104586139	Normal	female reproductive
GSM1185959	GSE48865	glioma	19501275	Cancer	brain
GSM1087874	GSE44618	gm12878 labexpid: 12543 cell line: gm12878	13509230	Normal	immune
GSM1198463	GSE49379	muscle strain/background: c57bl/6 tissue: muscle sex: m age years : 58	8121025	Normal	muscle
GSM1233930	GSE50893	lymphoblastoid cell lines cell line: 12890 antibody: rna-seq replicate: 2	18737970	Normal	immune
GSM1185943	GSE48865	glioma	14358970	Cancer	brain
GSM979873	GSE39821	h1 hescs cell line: h1 hescs passages: 42-45 cell type: tra-1-60+ facs sort	40905065	Normal	stem-like
GSM1194696	GSE49155	lung cancer	24168386	Cancer	respiratory
GSM1202560	GSE49608Xx-xXGSE49649	mda-mb-231 cell line: mda-mb-231 time-point: 2 rep: 4	5663142	Cancer	mammary
GSM1077431	GSE44061Xx-xXGSE44065	hel cells cell line: human erythroleukemia cell line, hel genotype/variation: kap1 wt activation: hem	47545773	Cancer	immune
GSM1186089	GSE48865	glioma	19287788	Cancer	brain
GSM1244817	GSE51403	mcf7 cell line treatment: control ethanol 24h cell type: mcf7	40704124	Cancer	mammary
GSM973680	GSE24565	imr90 datatype: rnaseq datatype description: sequencing analysis of rna expression rnaextract: sh	25088542	Normal	stem-like
GSM1185940	GSE48865	glioma	28421294	Cancer	brain
GSM1185925	GSE48865	glioma	25959566	Cancer	brain
GSM1239120	GSE51124	ffpe breast tumor tissue id: brb147 er/pr/her2 status: + / - / + tumor size: 3cm tumor grade: 3 molec	9516517	Cancer	mammary
GSM922227	GSE36552	hesc passage#0 cell type: human embryonic stem cell developmental stage: peri-implantation stem cells tiss	14573996	Normal	stem-like
GSM913885	GSE37211	parathyroid adenoma patient: 3 tissue: parathyroid tumor agent: control time: 24h	9171403	Cancer	thyroid
GSM1185937	GSE48865	glioma	27380323	Cancer	brain
GSM1197627	GSE49339	hela cell cell line: hela treatment: 40nm sirna knock-down for 48h, then add actinomycin for 6h	24645860	Cancer	female reproductive
GSM1060227	GSE43296	cells in culture cell line: mda-mb-231 treatment: cxcl12 0ng/ml + igf1 0ng/ml	32226372	Cancer	mammary
GSM1194692	GSE49155	lung cancer	41925167	Cancer	respiratory
GSM1163050	GSE47944Xx-xXGSE47965	skin	20300143	Normal	skin
GSM1163007	GSE47944Xx-xXGSE47965	skin	36747944	Normal	skin
GSM1162982	GSE47944Xx-xXGSE47965	skin	26340439	Normal	skin
GSM980645	GSE39878	b-cells cell type: b-cells individual: gm12750 assay: global run-on	25237234	Normal	immune
GSM1023079	GSE41716	fibroblast passage number: 3 cell type: fibroblast	24720281	Normal	stem-like
GSM896803	GSE36552	cdnas of individual cells of preimplantation embryos cell type: human preimplantation blastomere oocyte developmental stage: early blastomere	24614169	Normal	prenatal
GSM1234095	GSE50893	lymphoblastoid cell lines cell line: 19238 antibody: rna-seq replicate: 1	16561751	Normal	immune
GSM1216755	GSE50244Xx-xXGSE50398	pancreatic islets tissue: pancreatic islets age: 46 bmi: 23 9 gender: female year of birth: 1962	20644697	Normal	pancreas
GSM1241334	GSE51261	hela cells cell line: hela tissue: cervical cancer transfection: lentivirus carrying bs69-2 shrna	62360263	Cancer	female reproductive
GSM1057334	GSE43143	npc cell type: npc	27989195	Normal	stem-like
GSM1198470	GSE49379	kidney strain/background: c57bl/6 tissue: kidney sex: m age years : 37	8212729	Normal	kidney
GSM1131194	GSE46490Xx-xXGSE46508	cumulus granulosa cells cell type: cumulus granulosa cells stimulation protocol: gnrh antagonist, rfsh, hcg etiolog	22786053	Normal	female reproductive
GSM922186	GSE36552	morulae #2 cell type: human preimplantation blastomere developmental stage: early blastomere tissue: h	25865092	Normal	prenatal
GSM1186010	GSE48865	glioma	13133157	Cancer	brain
GSM798058	GSE32213	k562 cells cell line: k562 knockdown: gata1	60645972	Cancer	immune
GSM1185901	GSE48865	glioma	14446056	Cancer	brain
GSM1177775	GSE48423	u2os cells cell type: u2os cells genotype/variation: shzmynd11-#2	21488141	Cancer	bone
GSM1163044	GSE47944Xx-xXGSE47965	skin	20006619	Normal	skin
GSM1162731	GSE47933	human mammary epithelial cell involution: no cell type: human mammary epithelial cell rna preparation: nugen ovation	30096406	Normal	mammary
GSM1162758	GSE47938	hct116 cell culture cell line: hct116 antibody: n/a	23403409	Cancer	intestines
GSM1023066	GSE41716	ips passage number: 10 cell type: ips	25295359	Normal	stem-like
GSM1185969	GSE48865	glioma	16264859	Cancer	brain
GSM1186121	GSE48865	glioma	24375099	Cancer	brain
GSM1186011	GSE48865	glioma	15777527	Cancer	brain
GSM1093238	GSE44875	human pancreatic beta cells cell type: human pancreatic beta cells	10098897	Normal	pancreas
GSM984620	GSE30567	hwp datatype: rnaseq datatype description: sequencing analysis of rna expression rnaextract: to	126533613	Normal	adipose
GSM1186022	GSE48865	glioma	26731251	Cancer	brain
GSM922190	GSE36552	morulae #2 cell type: human preimplantation blastomere developmental stage: early blastomere tissue: h	23486329	Normal	prenatal
GSM1093234	GSE44875	pancreatic progenitors cells cell type: pancreatic progenitors cells	9344632	Normal	stem-like
GSM1212189	GSE48889	hela cells cell type: hela cells treatment: isoginkgetin	13901184	Cancer	female reproductive
GSM979872	GSE39821	h1 hescs cell line: h1 hescs passages: 42-45 cell type: tra-1-60+ facs sort	39327996	Normal	stem-like
GSM1241137	GSE51254	hct116 cdna synthesis method: superscript rt library construction method: nextera transposon cel	27700186	Cancer	intestines
GSM1162987	GSE47944Xx-xXGSE47965	skin	26080396	Normal	skin
GSM1197623	GSE49339	hela cell cell line: hela treatment: 40nm sirna knock-down for 48h, then add actinomycin for 3h	15887563	Cancer	female reproductive
GSM938895	GSE38233	cultured b-cells cell type: b-cells cell line: gm12750 directional rnaseq: directional experiment: cdnad	220909778	Normal	immune
GSM1202555	GSE49608Xx-xXGSE49649	mda-mb-231 cell line: mda-mb-231 time-point: 0 rep: 3	14660997	Cancer	mammary
GSM1224929	GSE50630	frozen metastatic cells from bone marrow biopsy metastatic site: bone marrow fragmentsize: 300 bp	32788181	Cancer	immune
GSM1099035	GSE45202Xx-xXGSE45203	mda-mb-453 cells transfected with control sirna followed by vehicle treatment cell line: mda-mb-453 cell type: breast cancer	19940369	Cancer	mammary
GSM1186001	GSE48865	glioma	15509831	Cancer	brain
GSM1185938	GSE48865	glioma	18197862	Cancer	brain
GSM1233974	GSE50893	lymphoblastoid cell lines cell line: 12892 antibody: rna-seq replicate: 2	22443492	Normal	immune
GSM1163018	GSE47944Xx-xXGSE47965	skin	30361580	Normal	skin
GSM1250455	GSE51684Xx-xXGSE51741	primary fibroblast cell cultures tissue: fibroblast gender: male age: 54 years genotype: unknown mutation diagnosis:	6510015	Normal	stem-like
GSM1098183	GSE45157	hela cells knockdown chemistry: gapmer knockdown target: linc-firre cell line: hela	29102186	Cancer	female reproductive
GSM1197610	GSE49339	hela cell cell line: hela treatment: over-express n-terminal flag-tagged ythdf2 for 24h 0 75ug plasmid/m	23880272	Cancer	female reproductive
GSM1216770	GSE50244Xx-xXGSE50398	pancreatic islets tissue: pancreatic islets age: 56 bmi: 22 5 gender: female year of birth: 1953	26083146	Normal	pancreas
GSM1098184	GSE45157	hela cells knockdown chemistry: gapmer knockdown target: linc-firre cell line: hela	22628377	Cancer	female reproductive
GSM1174216	GSE48286	hela barcode: gccaat sample note: barcode provided after read name in fastq file cell line: hela	7186103	Cancer	female reproductive
GSM1198465	GSE49379	kidney strain/background: c57bl/6 tissue: kidney sex: f age years : 47	10117791	Normal	kidney
GSM942211	GSE38447	human breast adenocarcinoma cell-line mcf7 cell line: mcf7 passage: 7 sirna: on-targetplus non-targeting sirna against tcf7l2 trea	35170614	Cancer	mammary
GSM1155635	GSE42951	ecenh3 rna-seq cell line: hela s3 cell type: cervical cancer genotype/variation: wild type	36637584	Cancer	female reproductive
GSM1241328	GSE51261	hela cells cell line: hela tissue: cervical cancer transfection: lentivirus carrying control shrna	56718270	Cancer	female reproductive
GSM1239130	GSE51124	fresh-frozen breast tumor tissue id: brb157 er/pr/her2 status: + / + / + tumor size: 1 3cm tumor grade: 3 mol	17771233	Cancer	mammary
GSM1202538	GSE48843	aml patient sample modulating agent: dmso_0 1% exposure time: 16h tissue: peripheral blood	74931670	Cancer	immune
GSM1160114	GSE44183	oocyte cell type: oocyte ethnicity: han chinese supplementary file: human_expression_mat txt	10889905	Normal	prenatal
GSM1185139	GSE48812	lncap_6 hrs_dmso cell type: androgen-dependent prostate cancer epithelial cells lncap time point: 6 hours	12138640	Cancer	prostate
GSM1186047	GSE48865	glioma	15965364	Cancer	brain
GSM1163012	GSE47944Xx-xXGSE47965	skin	43875350	Normal	skin
GSM1207207	GSE43143	npc cell type: npc	32627787	Normal	stem-like
GSM977036	GSE24565	hob biomaterial_type: primary cell cell_type: osteoblast donor_id: encdo123aaa,encdo124aaa	29738865	Normal	bone
GSM1155375	GSE47718	airway basal cells, nonsmoker cell type: airway basal cells smoking status: nonsmoker	35511789	Normal	respiratory
GSM1202466	GSE48173Xx-xXGSE49601	acute lymphoblastic leukemia tissue: blood	64244233	Cancer	immune
GSM1155632	GSE42951	hela s3 wt rna-seq cell line: hela s3 cell type: cervical cancer genotype/variation: wild type	35514691	Cancer	female reproductive
GSM922151	GSE36552	4-cell embryo#2 cell type: human preimplantation blastomere developmental stage: early blastomere tissue: h	38184085	Normal	prenatal
GSM1234096	GSE50893	lymphoblastoid cell lines cell line: 19238 antibody: rna-seq replicate: 2	14492679	Normal	immune
GSM1163023	GSE47944Xx-xXGSE47965	skin	29302846	Normal	skin
GSM1202463	GSE48173Xx-xXGSE49601	acute lymphoblastic leukemia tissue: bone marrow	86891075	Cancer	immune
GSM1250457	GSE51684Xx-xXGSE51741	primary fibroblast cell cultures tissue: fibroblast gender: male age: 52 years genotype: c9orf72 intron 1 hexanucleotide	9387882	Normal	stem-like
GSM1126642	GSE46224	human left ventricle apex tissue tissue: left ventricle apex tissue diagnosis: ischemic cardiomyopathy lvad support: post-lv	18372633	Normal	cardiac
GSM1163045	GSE47944Xx-xXGSE47965	skin	35921314	Normal	skin
GSM1113305	GSE45732Xx-xXGSE46073	breast cancer cells cell line: sum185pe cell type: breast cancer cells transfection: sictcf	39808509	Cancer	mammary
GSM1203314	GSE48173Xx-xXGSE49642	acute myeloid leukemia tissue: blood	51517945	Cancer	immune
GSM1100304	GSE45263	prefrontal cortex tissue: prefrontal cortex organism: human	12725257	Normal	brain
GSM1126622	GSE46224	human left ventricle apex tissue tissue: left ventricle apex tissue diagnosis: ischemic cardiomyopathy lvad support: pre-lva	7876178	Normal	cardiac
GSM1093229	GSE44875	undifferentiated human escs cell type: human embryonic stem cells	23096549	Normal	stem-like
GSM1203347	GSE48173Xx-xXGSE49642	acute myeloid leukemia tissue: blood	129161346	Cancer	immune
GSM1129342	GSE45982	tonsillar naÃ¯ve b cells cell type: tonsillar naive b cells treatment: na purification: cells purified from normal f	63935940	Normal	immune
GSM1023060	GSE41716	ips passage number: 2 cell type: ips	27699300	Normal	stem-like
GSM1228188	GSE50760	primary colorectal cancer tissue: primary colorectal cancer ajcc stage: stage iv	30308008	Cancer	intestines
GSM1186086	GSE48865	glioma	12692506	Cancer	brain
GSM1250452	GSE51684Xx-xXGSE51741	primary fibroblast cell cultures tissue: fibroblast gender: male age: 46 years genotype: unknown mutation diagnosis:	6876612	Normal	stem-like
GSM952576	GSE38945Xx-xXGSE39053	human hepatocellular carcinoma cell line cell type: hepatocellular carcinoma cell line: hcclm3 organ-tropism: higher metastasis abil	5194412	Cancer	liver
GSM922185	GSE36552	morulae #1 cell type: human preimplantation blastomere developmental stage: early blastomere tissue: h	15433696	Normal	prenatal
GSM1211429	GSE49994	hep3b cell type: hepatocellular carcinoma cell line cell line: hep3b strategy: rnc-mrna	155941137	Cancer	liver
GSM1183335	GSE48678	foreskin fibroblasts cell type: foreskin fibroblasts camptothecin exposure time: 0 minutes bromouridine labeling	10922056	Normal	stem-like
GSM1185607	GSE48173Xx-xXGSE48846	cord blood cells developmental stage: peri-natal tissue: umbilical cord blood sorted cell type: cd34+cd45ra-	36052014	Normal	stem-like
GSM1250470	GSE51684Xx-xXGSE51741	primary fibroblast cell cultures tissue: fibroblast gender: female age: 83 years genotype: no known relevant mutationsxx	9435346	Normal	stem-like
GSM1023081	GSE41716	ips passage number: 6 cell type: ips	7289418	Normal	stem-like
GSM1163053	GSE47944Xx-xXGSE47965	skin	16967694	Normal	skin
GSM1087883	GSE44618	gm12878 labexpid: 13279 cell line: gm12878	20218987	Normal	immune
GSM1185979	GSE48865	glioma	18914725	Cancer	brain
GSM977031	GSE24565	h1-neurons datatype: rnaseq datatype description: sequencing analysis of rna expression rnaextract: sh	27251542	Normal	brain
GSM922184	GSE36552	morulae #1 cell type: human preimplantation blastomere developmental stage: early blastomere tissue: h	16103264	Normal	prenatal
GSM1081540	GSE44267	mrna-seq, hek293 sirna ctcf cell line: hek293t	33888491	Normal	prenatal
GSM1224924	GSE50630	frozen metastatic cells from bone marrow biopsy metastatic site: bone marrow fragmentsize: 150 bp	34942694	Cancer	immune
GSM1081536	GSE44267	mrna-seq, rad21cv hek293, hrv treated cell line: hek293t rad21cv	105412646	Normal	prenatal
GSM1100302	GSE45263	prefrontal cortex tissue: prefrontal cortex organism: human	12006807	Normal	brain
GSM937172	GSE38234	endometrial cancer cell line treatment: 8 hour 0 02% dmso replicate: 1 cell line: ecc-1	29992247	Cancer	female reproductive
GSM922265	GSE36552	hesc passage#10 cell type: human embryonic stem cell developmental stage: peri-implantation stem cells tiss	26337173	Normal	stem-like
GSM1228219	GSE50760	normal colon tissue: normal-looking surrounding colonic epithelium ajcc stage: stage iv	25778467	Normal	intestines
GSM1089285	GSE44718	bronchial epithelial cells donor: c44 genotype/variation: h2b-gfp-expressing	21444378	Normal	respiratory
GSM1183339	GSE48678	cockayne syndrome group b fibroblasts cell type: cockayne syndrome group b fibroblasts camptothecin exposure time: 0 minutes brom	11540871	Normal	stem-like
GSM1041195	GSE42509Xx-xXGSE45833	immortalized primary fibroblasts cell line: bj cells condition: pre-senescence; 5 dys after rasg12v induction protocol: bj c	21862747	Normal	stem-like
GSM1233951	GSE50893	lymphoblastoid cell lines cell line: 12891 antibody: rz replicate: 1	15824733	Normal	immune
GSM1093061	GSE44866	os-rc-2-rna-seq cell type: renal	30038772	Normal	kidney
GSM1217958	GSE50386	facs-sorted pancreatic islet tissue: pancreatic islets cell type: alpha donor id: cith070	14832917	Normal	pancreas
GSM1131553	GSE46514	bjab cells_empty_risc-ip cell line: bjab cell type: ebv-negative burkitt s lymphoma cells ectopic barts: no empty r	28982834	Cancer	immune
GSM1220555	GSE50514	lymph node, non-foxp1 rearrangement tissue: lymphoma foxp1 expression by ihc: positive karyotype: 44-48,xx, complex foxp re	41840214	Cancer	immune
GSM1186126	GSE48865	glioma	22618858	Cancer	brain
GSM1216766	GSE50244Xx-xXGSE50398	pancreatic islets tissue: pancreatic islets age: 55 bmi: 28 4 gender: male year of birth: 1954 hb	15530965	Normal	pancreas
GSM1216785	GSE50244Xx-xXGSE50398	pancreatic islets tissue: pancreatic islets age: 52 bmi: 24 8 gender: male year of birth: 1958 hb	27421166	Normal	pancreas
GSM1185609	GSE48173Xx-xXGSE48846	cord blood cells developmental stage: peri-natal tissue: umbilical cord blood sorted cell type: cd34+cd45ra-	50846243	Normal	stem-like
GSM1185926	GSE48865	glioma	17497502	Cancer	brain
GSM938910	GSE38233	cultured b-cells cell type: b-cells cell line: gm12750 directional rnaseq: non-directional experiment: r	43708247	Normal	immune
GSM1162759	GSE47938	hct116 cell culture cell line: hct116 antibody: n/a	37311868	Cancer	intestines
GSM1183341	GSE48678	cockayne syndrome group b fibroblasts cell type: cockayne syndrome group b fibroblasts camptothecin exposure time: 60 minutes bro	7222335	Normal	stem-like
GSM1249877	GSE51633	hek293t cell cell line: human embryonic kidney 293 cells sirna transfection: sibrd4-1	6232258	Normal	prenatal
GSM1155374	GSE47718	airway basal cells, nonsmoker cell type: airway basal cells smoking status: nonsmoker	40381466	Normal	respiratory
GSM1203306	GSE48173Xx-xXGSE49642	acute myeloid leukemia tissue: bone marrow	82718503	Cancer	immune
GSM1162757	GSE47938	hct116 cell culture cell line: hct116 antibody: n/a	23144258	Cancer	intestines
GSM1185944	GSE48865	glioma	40340946	Cancer	brain
GSM1220554	GSE50514	lymph node, non-foxp1 rearrangement tissue: lymphoma foxp1 expression by ihc: positive karyotype: 47,xx,complex/+del 3 q25q27	45316278	Cancer	immune
GSM1241139	GSE51254	hct116 cdna synthesis method: clontech smarter library construction method: nextera transposon c	34098483	Cancer	intestines
GSM1087891	GSE44618	gm12878 labexpid: 13289 cell line: gm12878	39307578	Normal	immune
GSM1241368	GSE51264	prefrontal cortex pfc sex: female age year : 10 age day : 262	6912773	Normal	brain
GSM1217961	GSE50386	facs-sorted pancreatic islet tissue: pancreatic islets cell type: exocrine donor id: cith053	19568412	Normal	pancreas
GSM1089288	GSE44718	bronchial epithelial cells donor: c44 genotype/variation: dn-grhl2-expressing	21871153	Normal	respiratory
GSM1115087	GSE45785Xx-xXGSE45833	immortalized primary fibroblasts cell line: bj cells condition: nutlin-3a, 19h	36564014	Normal	stem-like
GSM1185868	GSE48865	glioma	13335324	Cancer	brain
GSM1239132	GSE51124	fresh-frozen breast tumor tissue id: brb215 er/pr/her2 status: + / + / - tumor size: 3 5cm tumor grade: 2 mol	16576422	Cancer	mammary
GSM1098185	GSE45157	hela cells knockdown chemistry: gapmer knockdown target: linc-firre cell line: hela	32298675	Cancer	female reproductive
GSM937176	GSE38234	endometrial cancer cell line treatment: 8 hour 100 nm bisphenol a replicate: 2 cell line: ecc-1	39868961	Cancer	female reproductive
GSM1228193	GSE50760	primary colorectal cancer tissue: primary colorectal cancer ajcc stage: stage iv	26940842	Cancer	intestines
GSM1185155	GSE48812	pc3_24 hrs_dmso cell type: androgen-independent prostate cancer epithelial cells pc-3 time point: 24 hoursxx-	13417417	Cancer	prostate
GSM1066118	GSE43603	bone marrow mononuclear cells tissue: bone marrow genotype: sf3b1 wildtype disease: normal	10375021	Normal	immune
GSM1233952	GSE50893	lymphoblastoid cell lines cell line: 12891 antibody: rz replicate: 2	12252673	Normal	immune
GSM1104509	GSE45453	gastric carcinoma cell line cell line: gastric carcinoma cell line snu-719 passage: 3-5 infection: ebv	54999587	Cancer	stomach
GSM1185971	GSE48865	glioma	19876419	Cancer	brain
GSM985103	GSE40111Xx-xXGSE40112	m6atracer-vp16+/damlaminb1- cell line: ht1080 clone: m6a-tracer-vp16 treatment protocol: doxycycline -/ shield -	26298815	Cancer	stem-like
GSM1186106	GSE48865	glioma	28604759	Cancer	brain
GSM1203332	GSE48173Xx-xXGSE49642	acute myeloid leukemia tissue: bone marrow	52082002	Cancer	immune
GSM1234024	GSE50893	lymphoblastoid cell lines cell line: 18526 antibody: rna-seq replicate: 2	16050182	Normal	immune
GSM1023078	GSE41716	ips passage number: 8 cell type: ips	9590085	Normal	stem-like
GSM1177217	GSE48403	truss-guided prostatic biopsy of clinically advanced/metastatic prostate cancer tissue tissue: prostate tumour time point: post-treatment	19848281	Cancer	prostate
GSM1185129	GSE48812	prec_6 hrs_sfn cell type: normal prostate epithelial cells prec time point: 6 hours treated with: sulfor	11678924	Normal	prostate
GSM1223894	GSE50580Xx-xXGSE50583	human 293t cell line: 293t treatment: mettl3 overexpressed age: embryo tissue: embryonic kidneyxx-	27795846	Normal	prenatal
GSM1126627	GSE46224	human left ventricle apex tissue tissue: left ventricle apex tissue diagnosis: ischemic cardiomyopathy lvad support: pre-lva	15720553	Normal	cardiac
GSM1100208	GSE45258	colon cell type: colon adenocarcinoma cell line: ht-29 treatment: ifn-g sample type: 50 m rea	65340963	Cancer	intestines
GSM981248	GSE26284Xx-xXGSE30567	imr90 datatype: rnaseq datatype description: sequencing analysis of rna expression rnaextract: lo	258893824	Normal	stem-like
GSM1216839	GSE50244Xx-xXGSE50398	pancreatic islets tissue: pancreatic islets age: 68 bmi: 24 7 gender: male year of birth: 1944 hb	19093556	Normal	pancreas
GSM1185159	GSE48812	pc3_24 hrs_sfn cell type: androgen-independent prostate cancer epithelial cells pc-3 time point: 24 hoursxx-	14608896	Cancer	prostate
GSM1148894	GSE47399	hela cells transduced with anti-ascc3 shrna passages: 16-18 cell types: hela cells transduced with anti-ascc3 shrna treatment: anti-asc	24122274	Cancer	female reproductive
GSM1023083	GSE41716	fibroblast passage number: 3 cell type: fibroblast	19956633	Normal	stem-like
GSM1185982	GSE48865	glioma	18407522	Cancer	brain
GSM1185882	GSE48865	glioma	21349996	Cancer	brain
GSM973682	GSE24565	mcf-7 datatype: rnaseq datatype description: sequencing analysis of rna expression rnaextract: sh	84559835	Cancer	mammary
GSM1093235	GSE44875	human pancreatic alpha cells cell type: human pancreatic alpha cells	11565801	Normal	pancreas
GSM1088318	GSE44646Xx-xXGSE54726	hff-1 cell type: foreskin fibroblast cell line: hff-1	132983814	Normal	stem-like
GSM1023072	GSE41716	ips passage number: 2 cell type: ips	32378496	Normal	stem-like
GSM973693	GSE24565	imr90 datatype: rnaseq datatype description: sequencing analysis of rna expression rnaextract: sh	17027154	Normal	stem-like
GSM1081539	GSE44267	mrna-seq, hek293 sirna control cell line: hek293t	33200866	Normal	prenatal
GSM1131538	GSE46513	colon location: ascending colon disease: sessile serrated polyp sex: male	6033461	Normal	intestines
GSM1186069	GSE48865	glioma	18364230	Cancer	brain
GSM1224925	GSE50630	frozen metastatic cells from bone marrow biopsy metastatic site: bone marrow fragmentsize: 300 bp	35881604	Cancer	immune
GSM1239142	GSE51124	fresh-frozen breast tumor tissue id: brb248 er/pr/her2 status: + / + / + tumor size: 2cm tumor grade: 2 molec	24681280	Cancer	mammary
GSM1162727	GSE47933	human mammary epithelial cell involution: yes cell type: human mammary epithelial cell rna preparation: nugen ovation	33245772	Normal	mammary
GSM1185949	GSE48865	glioma	30304401	Cancer	brain
GSM1241378	GSE51264	prefrontal cortex pfc sex: male age year : 27 age day : 42	7521212	Normal	brain
GSM922228	GSE36552	hesc passage#0 cell type: human embryonic stem cell developmental stage: peri-implantation stem cells tiss	22130730	Normal	stem-like
GSM1177214	GSE48403	truss-guided prostatic biopsy of clinically advanced/metastatic prostate cancer tissue tissue: prostate tumour time point: pre-treament	19967591	Cancer	prostate
GSM1185990	GSE48865	glioma	19555148	Cancer	brain
GSM1239138	GSE51124	fresh-frozen breast tumor tissue id: brb147 er/pr/her2 status: + / - / + tumor size: 3cm tumor grade: 3 molec	26167211	Cancer	mammary
GSM1249130	GSE51607	induced pluripotent stem cell from rtt patient cell type: rtt4 fibroblast passage: 5 mutation: r306c treatment: no	66422068	Normal	stem-like
GSM1186046	GSE48865	glioma	19022904	Cancer	brain
GSM1220019	GSE50491	hek_control_rna-seq cell line: hek293t transfected with: none control	46845934	Normal	prenatal
GSM1185909	GSE48865	glioma	19423901	Cancer	brain
GSM1095139	GSE44976	normal 2_rna-seq cell type: lymphoblastoid cell lines lcls derived from healthy control rna subset: poly a rna	37558559	Normal	immune
GSM1220556	GSE50514	lymph node, non-foxp1 rearrangement tissue: lymphoma foxp1 expression by ihc: positive karyotype: 47,xy,complex/t 3;10;14 q27;	34365572	Cancer	immune
GSM937168	GSE38234	breast cancer cell line treatment: 8 hour 10 nm 17Î²-estradiol replicate: 2 cell line: t-47d	31461552	Cancer	mammary
GSM1203342	GSE48173Xx-xXGSE49642	acute myeloid leukemia tissue: blood	56101522	Cancer	immune
GSM1087887	GSE44618	gm12878 labexpid: 13285 cell line: gm12878	29695523	Normal	immune
GSM1185939	GSE48865	glioma	17197468	Cancer	brain
GSM1019739	GSE41586Xx-xXGSE41588	ht29 treated with 5 Âµm of 5-aza cell line: ht29 cell type: colon cancer	22974319	Cancer	intestines
GSM1228214	GSE50760	normal colon tissue: normal-looking surrounding colonic epithelium ajcc stage: stage iv	19818731	Normal	intestines
GSM977028	GSE24565	hmsc-bm datatype: rnaseq datatype description: sequencing analysis of rna expression rnaextract: sh	153933902	Normal	stem-like
GSM1197620	GSE49339	hela cell cell line: hela treatment: 40nm sirna knock-down for 48h	11096465	Cancer	female reproductive
GSM1216753	GSE50244Xx-xXGSE50398	pancreatic islets tissue: pancreatic islets age: 69 bmi: 24 7 gender: male year of birth: 1939 hb	17825639	Normal	pancreas
GSM977032	GSE24565	gm12878 datatype: rnaseq datatype description: sequencing analysis of rna expression rnaextract: sh	73829805	Normal	immune
GSM1185921	GSE48865	glioma	13270629	Cancer	brain
GSM1216830	GSE50244Xx-xXGSE50398	pancreatic islets tissue: pancreatic islets age: 77 bmi: 29 4 gender: male year of birth: 1934 hb	29204256	Normal	pancreas
GSM937174	GSE38234	endometrial cancer cell line treatment: 8 hour 10 nm 17Î²-estradiol replicate: 1 cell line: ecc-1	26912451	Cancer	female reproductive
GSM1087893	GSE44618	gm12878 labexpid: 13291 cell line: gm12878	32555943	Normal	immune
GSM1244816	GSE51403	mcf7 cell line treatment: control ethanol 24h cell type: mcf7	23645628	Cancer	mammary
GSM1023068	GSE41716	ips passage number: 4 cell type: ips	126149136	Normal	stem-like
GSM949331	GSE38770Xx-xXGSE38771	control cell line: hela treatment: control lentiviral construct: shc002	148140456	Cancer	female reproductive
GSM1173805	GSE47966	middle frontal gyrus from 12 year old male human brain umb_616 tissue: brain middle frontal gyrus cell type s : all age: 12 years 11 yr 235 d gend	138210278	Normal	brain
GSM1099037	GSE45202Xx-xXGSE45203	mda-mb-453 cells transfected with myc sirna followed by dht treatment cell line: mda-mb-453 cell type: breast cancer	25307747	Cancer	mammary
GSM1241367	GSE51264	prefrontal cortex pfc sex: female age year : 8 age day : 214	8892362	Normal	brain
GSM922177	GSE36552	8-cell embryo#3 cell type: human preimplantation blastomere developmental stage: early blastomere tissue: h	32214013	Normal	prenatal
GSM1162728	GSE47933	human mammary epithelial cell involution: no cell type: human mammary epithelial cell rna preparation: nugen ovation	32095715	Normal	mammary
GSM1228213	GSE50760	normal colon tissue: normal-looking surrounding colonic epithelium ajcc stage: stage iv	27351634	Normal	intestines
GSM1185952	GSE48865	glioma	13896992	Cancer	brain
GSM819491	GSE33092Xx-xXGSE37169	primary melanoma #1 cell type: primary melanoma	47468483	Cancer	skin
GSM1100209	GSE45258	breast cell type: breast adenocarcinoma cell line: mda-mb-436 sample type: 25 m reads	21004178	Cancer	mammary
GSM1186109	GSE48865	glioma	18064362	Cancer	brain
GSM1250453	GSE51684Xx-xXGSE51741	primary fibroblast cell cultures tissue: fibroblast gender: male age: 54 years genotype: unknown mutation diagnosis:	6181616	Normal	stem-like
GSM1185871	GSE48865	glioma	20958184	Cancer	brain
GSM913878	GSE37211	parathyroid adenoma patient: 1 tissue: parathyroid tumor agent: oht time: 48h	9457632	Cancer	thyroid
GSM1153529	GSE47626	embryonic stem cells cell type: esc	31006701	Normal	stem-like
GSM1186073	GSE48865	glioma	21700447	Cancer	brain
GSM986110	GSE40132	hela cells passages: 10-15 cell line: hela treatment: sialkb5	10881029	Cancer	female reproductive
GSM1163042	GSE47944Xx-xXGSE47965	skin	36232570	Normal	skin
GSM1202542	GSE48843	aml patient sample modulating agent: sr1_500nm+bio_1Âµm exposure time: 16h tissue: peripheral blood	61049447	Cancer	immune
GSM1087858	GSE44618	gm12878 labexpid: 12517 cell line: gm12878	28790621	Normal	immune
GSM1155631	GSE42951	hela s3 wt rna-seq cell line: hela s3 cell type: cervical cancer genotype/variation: wild type	38400854	Cancer	female reproductive
GSM922179	GSE36552	morulae #1 cell type: human preimplantation blastomere developmental stage: early blastomere tissue: h	18247438	Normal	prenatal
GSM937179	GSE38234	endometrial cancer cell line treatment: 8 hour 10 nm 17Î²-estradiol replicate: 2 cell line: ecc-1	26462784	Cancer	female reproductive
GSM1185645	GSE48850	thyroid tissue disease state: tumor tissue: thyroid	82218737	Cancer	thyroid
GSM1113299	GSE45732Xx-xXGSE46073	breast cancer cells cell line: mcf7 cell type: breast cancer cells transfection: sijarid1b	41843670	Cancer	mammary
GSM1194805	GSE49159	nhdf, no treatment cell type: human primary dermal fibroblast donor: donor a passage: between 4 and 7	18220200	Normal	stem-like
GSM1185907	GSE48865	glioma	16053492	Cancer	brain
GSM1215104	GSE50174	cumulus granulosa tissue: ovary age: 34	128080898	Normal	female reproductive
GSM1145331	GSE47121	hela cells cell type: hela cells method: gmuct molecule: uncapped/cleaved rna	7325502	Cancer	female reproductive
GSM1246806	GSE51518Xx-xXGSE51519	primary skin fibroblast, early timepoint e age yr : 35 tissue: primary skin fibroblast time point: early timepoint e	58864558	Normal	stem-like
GSM1104373	GSE45442Xx-xXGSE45489	hela s3 cell line: hela s3 treatment: sirna control internal reference: 120123_lane7_vlb1	24702871	Cancer	female reproductive
GSM1009635	GSE41166	primary human umbilical vein endothelial cells cell type: primary human umbilical vein endothelial cells passages: p3-6 treatment: vegfxx-	34488618	Normal	endothelial
GSM1100298	GSE45263	prefrontal cortex tissue: prefrontal cortex organism: human	11110672	Normal	brain
GSM1131554	GSE46514	bjab cells_barts_risc-ip cell line: bjab cell type: ebv-negative burkitt s lymphoma cells ectopic barts: yes expres	14550452	Cancer	immune
GSM1163006	GSE47944Xx-xXGSE47965	skin	39144364	Normal	skin
GSM922164	GSE36552	8-cell embryo#2 cell type: human preimplantation blastomere developmental stage: early blastomere tissue: h	17011574	Normal	prenatal
GSM1249876	GSE51633	hek293t cell cell line: human embryonic kidney 293 cells sirna transfection: sijmjd6-2	5563403	Normal	prenatal
GSM1220266	GSE50499	human embryonic kidney cell lines cell type: human embryonic kidney cells cell line: hek293f treatment: mov10 overexpressionx	16870158	Normal	prenatal
GSM992933	GSE40243	cd34-pos cell in erythroid differentiation time point: day7 cell type: primary cd34+ stem/progenitor cells	89650719	Normal	stem-like
GSM1186028	GSE48865	glioma	32505695	Cancer	brain
GSM985102	GSE40111Xx-xXGSE40112	m6atracer-vp16-/damlaminb1- cell line: ht1080 clone: m6a-tracer-vp16 treatment protocol: doxycycline +/ shield -	25738534	Cancer	stem-like
GSM913894	GSE37211	parathyroid adenoma patient: 4 tissue: parathyroid tumor agent: oht time: 24h	7118213	Cancer	thyroid
GSM1226167	GSE50676	rrna depleted rna s1 nuclease at 37Â°c sample type: rrna depleted cell line: gm12878	40379130	Normal	immune
GSM1186103	GSE48865	glioma	14930364	Cancer	brain
GSM1186119	GSE48865	glioma	22500417	Cancer	brain
GSM1185130	GSE48812	prec_6 hrs_sfn cell type: normal prostate epithelial cells prec time point: 6 hours treated with: sulfor	12348783	Normal	prostate
GSM1241375	GSE51264	prefrontal cortex pfc sex: female age year : 20 age day : 221	6132859	Normal	brain
GSM1244810	GSE51403	mcf7 cell line treatment: 10nm e2 treatment for 24h cell type: mcf7	23127001	Cancer	mammary
GSM922176	GSE36552	8-cell embryo#3 cell type: human preimplantation blastomere developmental stage: early blastomere tissue: h	24694237	Normal	prenatal
GSM1241369	GSE51264	prefrontal cortex pfc sex: male age year : 11 age day : 294	9476590	Normal	brain
GSM1163059	GSE47944Xx-xXGSE47965	skin	31601811	Normal	skin
GSM1185932	GSE48865	glioma	25647380	Cancer	brain
GSM1095134	GSE44976	rbm10 kd 48h 1_rna-seq cell type: human embryonic kidney hek 293 t-rex flp-in cell lines rna subset: poly a rna	55818929	Normal	prenatal
GSM1216762	GSE50244Xx-xXGSE50398	pancreatic islets tissue: pancreatic islets age: 61 bmi: 26 1 gender: female year of birth: 1948	17507845	Normal	pancreas
GSM1023075	GSE41716	fibroblast passage number: 3 cell type: fibroblast	36348596	Normal	stem-like
GSM913892	GSE37211	parathyroid adenoma patient: 4 tissue: parathyroid tumor agent: dpn time: 24h	8627802	Cancer	thyroid
GSM1203343	GSE48173Xx-xXGSE49642	acute myeloid leukemia tissue: blood	57322252	Cancer	immune
GSM981243	GSE26284Xx-xXGSE30567	imr90 datatype: rnaseq datatype description: sequencing analysis of rna expression rnaextract: to	166830772	Normal	stem-like
GSM1019742	GSE41586Xx-xXGSE41588	ht29 treated with 10 Âµm of 5-aza cell line: ht29 cell type: colon cancer	22819367	Cancer	intestines
GSM1194806	GSE49159	nhdf, tgfbeta cell type: human primary dermal fibroblast donor: donor a passage: between 4 and 7	20073684	Normal	stem-like
GSM1100299	GSE45263	prefrontal cortex tissue: prefrontal cortex organism: human	11986113	Normal	brain
GSM1081537	GSE44267	mrna-seq, rad21cv hek293, hrv treated cell line: hek293t rad21cv	66944601	Normal	prenatal
GSM1126617	GSE46224	human left ventricle apex tissue tissue: left ventricle apex tissue diagnosis: non-failing lvad support: nil	10145926	Normal	cardiac
GSM1159901	GSE47806Xx-xXGSE47807	lncap cells cell type: lncap cells transfected with: siprncr1	6241197	Cancer	prostate
GSM1071282	GSE43785Xx-xXGSE43791	lncap cells agent: 10 nm dht cell line: lncap tissue: prostate adenocarcinoma type: androgen-sensit	128338902	Cancer	prostate
GSM1212190	GSE48889	lymphocyte cell lines cell type: lymphocyte cell lines treatment: control	17538474	Normal	immune
GSM1186033	GSE48865	glioma	20235294	Cancer	brain
GSM1160118	GSE44183	zygote cell type: zygote ethnicity: han chinese supplementary file: human_expression_mat txt	16769978	Normal	prenatal
GSM984369	GSE40050	prostate cancer cells cell line: c4-2b chip antibody: none chip antibody manufacturer: none chip antibody lot	7480041	Cancer	prostate
GSM1113309	GSE45732Xx-xXGSE46073	breast cancer cells cell line: mda-mb-231 cell type: breast cancer cells transfection: sijarid1b	46490503	Cancer	mammary
GSM1186060	GSE48865	glioma	17681710	Cancer	brain
GSM922270	GSE36552	hesc passage#10 cell type: human embryonic stem cell developmental stage: peri-implantation stem cells tiss	23249892	Normal	stem-like
GSM1122324	GSE46044	u937cm cell line leukemic cell type: leukemic cell line cell line: u937cm treatment: 3 days tet free medium	14129180	Cancer	immune
GSM996197	GSE40548	neutrophil sex: male age: 30 treatment: none	53766136	Normal	immune
GSM1239129	GSE51124	fresh-frozen breast tumor tissue id: brb147 er/pr/her2 status: + / - / + tumor size: 3cm tumor grade: 3 molec	17674815	Cancer	mammary
GSM1185885	GSE48865	glioma	17898758	Cancer	brain
GSM1163061	GSE47944Xx-xXGSE47965	skin	22618094	Normal	skin
GSM913891	GSE37211	parathyroid adenoma patient: 4 tissue: parathyroid tumor agent: control time: 48h	9185084	Cancer	thyroid
GSM1212186	GSE48889	hela cells cell type: hela cells treatment: vehicle	21486456	Cancer	female reproductive
GSM922255	GSE36552	hesc passage#10 cell type: human embryonic stem cell developmental stage: peri-implantation stem cells tiss	25700162	Normal	stem-like
GSM1185646	GSE48850	thyroid tissue disease state: tumor tissue: thyroid	91617218	Cancer	thyroid
GSM1023084	GSE41716	ips passage number: 7 cell type: ips	18429848	Normal	stem-like
GSM1211432	GSE49994	mhcc97h cell type: hepatocellular carcinoma cell line cell line: mhcc97h strategy: mrna	141066057	Cancer	liver
GSM1041196	GSE42509Xx-xXGSE45833	immortalized primary fibroblasts cell line: bj cells condition: pre-senescence; 5 dys after rasg12v induction protocol: bj c	18699679	Normal	stem-like
GSM1185996	GSE48865	glioma	21950358	Cancer	brain
GSM1095141	GSE44976	patient_rna-seq cell type: lymphoblastoid cell lines lcls derived from patient rna subset: poly a rna	31425458	Normal	immune
GSM973691	GSE24565	imr90 datatype: rnaseq datatype description: sequencing analysis of rna expression rnaextract: sh	9207977	Normal	stem-like
GSM1163019	GSE47944Xx-xXGSE47965	skin	23983521	Normal	skin
GSM907017	GSE36952	human monocyte derived macrophages donor: 2 cell type: m2 macrophages alternatively activated	9591065	Normal	immune
GSM1203320	GSE48173Xx-xXGSE49642	acute myeloid leukemia tissue: blood	94205153	Cancer	immune
GSM1203329	GSE48173Xx-xXGSE49642	acute myeloid leukemia tissue: blood	92034100	Cancer	immune
GSM922161	GSE36552	8-cell embryo#1 cell type: human preimplantation blastomere developmental stage: early blastomere tissue: h	23158974	Normal	prenatal
GSM990766	GSE40291	rac-vec cell type: rac-vec	81999790	Normal	endothelial
GSM1203321	GSE48173Xx-xXGSE49642	acute myeloid leukemia tissue: blood	83041609	Cancer	immune
GSM1241151	GSE51254	hct116 cdna synthesis method: nugen ovation library construction method: nebnext ligation cell l	13983751	Cancer	intestines
GSM1163005	GSE47944Xx-xXGSE47965	skin	24872811	Normal	skin
GSM1185973	GSE48865	glioma	37540612	Cancer	brain
GSM1215106	GSE50174	cumulus granulosa tissue: ovary age: 35	85782134	Normal	female reproductive
GSM1202465	GSE48173Xx-xXGSE49601	acute lymphoblastic leukemia tissue: blood	92063975	Cancer	immune
GSM996199	GSE40548	neutrophil sex: male age: 30 treatment: incubated for 1h with gm-csf 5 ng/ml	51205019	Normal	immune
GSM1212196	GSE48889	lymphocyte cell lines cell type: lymphocyte cell lines treatment: 4-thiouridine 5 lableing	24259003	Normal	immune
GSM1239139	GSE51124	fresh-frozen breast tumor tissue id: brb157 er/pr/her2 status: + / + / + tumor size: 1 3cm tumor grade: 3 mol	26015928	Cancer	mammary
GSM1186108	GSE48865	glioma	19507141	Cancer	brain
GSM1211428	GSE49994	hep3b cell type: hepatocellular carcinoma cell line cell line: hep3b strategy: mrna	127410225	Cancer	liver
GSM1216837	GSE50244Xx-xXGSE50398	pancreatic islets tissue: pancreatic islets age: 53 bmi: 27 5 gender: male year of birth: 1959 hb	14170049	Normal	pancreas
GSM1246811	GSE51518Xx-xXGSE51519	primary skin fibroblast, early timepoint e age yr : 49 tissue: primary skin fibroblast time point: early timepoint e	53551207	Normal	stem-like
GSM913879	GSE37211	parathyroid adenoma patient: 2 tissue: parathyroid tumor agent: control time: 24h	10475440	Cancer	thyroid
GSM1185903	GSE48865	glioma	21620862	Cancer	brain
GSM1234159	GSE50893	lymphoblastoid cell lines cell line: 2255 antibody: rna-seq replicate: 2	19924773	Normal	immune
GSM1217957	GSE50386	facs-sorted pancreatic islet tissue: pancreatic islets cell type: beta donor id: cith068	13332153	Normal	pancreas
GSM1185873	GSE48865	glioma	21230757	Cancer	brain
GSM1241372	GSE51264	prefrontal cortex pfc sex: male age year : 17 age day : 0	7812822	Normal	brain
GSM1203315	GSE48173Xx-xXGSE49642	acute myeloid leukemia tissue: blood	51146907	Cancer	immune
GSM913895	GSE37211	parathyroid adenoma patient: 4 tissue: parathyroid tumor agent: oht time: 48h	18605087	Cancer	thyroid
GSM1186031	GSE48865	glioma	15312966	Cancer	brain
GSM922262	GSE36552	hesc passage#10 cell type: human embryonic stem cell developmental stage: peri-implantation stem cells tiss	23778877	Normal	stem-like
GSM1177215	GSE48403	truss-guided prostatic biopsy of clinically advanced/metastatic prostate cancer tissue tissue: prostate tumour time point: post-treatment	20832376	Cancer	prostate
GSM1249874	GSE51633	hek293t cell cell line: human embryonic kidney 293 cells sirna transfection: sictl	5403339	Normal	prenatal
GSM1185866	GSE48865	glioma	17487758	Cancer	brain
GSM896809	GSE36552	cdnas of individual cells of preimplantation embryos cell type: human preimplantation blastomere 2-cell developmental stage: early blastomere	31950882	Normal	prenatal
GSM1185150	GSE48812	pc3_6 hrs_dmso cell type: androgen-independent prostate cancer epithelial cells pc-3 time point: 6 hoursxx-x	12459946	Cancer	prostate
GSM1155373	GSE47718	airway basal cells, nonsmoker cell type: airway basal cells smoking status: nonsmoker	41532907	Normal	respiratory
GSM922155	GSE36552	4-cell embryo#3 cell type: human preimplantation blastomere developmental stage: early blastomere tissue: h	37495683	Normal	prenatal
GSM1087889	GSE44618	gm12878 labexpid: 13287 cell line: gm12878	31615988	Normal	immune
GSM896813	GSE36552	cdnas of individual cells of preimplantation embryos cell type: human preimplantation blastomere 2-cell developmental stage: early blastomere	32068727	Normal	prenatal
GSM1234074	GSE50893	lymphoblastoid cell lines cell line: 19193 antibody: rna-seq replicate: 1	16593733	Normal	immune
GSM1185887	GSE48865	glioma	22946246	Cancer	brain
GSM1233909	GSE50893	lymphoblastoid cell lines cell line: 12878 antibody: rna-seq replicate: 1	15147170	Normal	immune
GSM1186066	GSE48865	glioma	17079655	Cancer	brain
GSM1220558	GSE50514	lymph node, foxp1 neg by ihc tissue: lymphoma foxp1 expression by ihc: negative karyotype: n/a foxp rearrangement: f	44349700	Cancer	immune
GSM1070774	GSE43770	miapaca-2 strain: c57bl6/j cell type: human pancreatic adenocarcinoma cell line condition/treatment:	107346372	Cancer	pancreas
GSM1087859	GSE44618	gm12878 labexpid: 12518 cell line: gm12878	26694091	Normal	immune
GSM922178	GSE36552	morulae #1 cell type: human preimplantation blastomere developmental stage: early blastomere tissue: h	30439565	Normal	prenatal
GSM1019740	GSE41586Xx-xXGSE41588	ht29 treated with 5 Âµm of 5-aza cell line: ht29 cell type: colon cancer	25953023	Cancer	intestines
GSM830456	GSE33592	mcf10a breast epithelial cells cell type: mcf10a breast epithelial cells growth stage: ras-transformed time: 2d rna su	20357853	Normal	mammary
GSM1122326	GSE46044	me-1 leukemic cell type: leukemic cell line cell line: me-1 treatment: 3 days dox 1 mm	27690230	Cancer	immune
GSM1216799	GSE50244Xx-xXGSE50398	pancreatic islets tissue: pancreatic islets age: 61 bmi: 24 6 gender: male year of birth: 1949 hb	24921373	Normal	pancreas
GSM1234524	GSE51005	truss-guided prostatic biopsy of clinically advanced/metastatic prostate cancer tissue tissue: prostate tumour time point: pre-treatment	17832130	Cancer	prostate
GSM1216784	GSE50244Xx-xXGSE50398	pancreatic islets tissue: pancreatic islets age: 55 bmi: 27 gender: female year of birth: 1955 hb	22897880	Normal	pancreas
GSM1186137	GSE48865	glioma	26281888	Cancer	brain
GSM1185957	GSE48865	glioma	25435810	Cancer	brain
GSM1071852	GSE43834	kasumi-1 cells tissue: hematopoietic tumor stage: acute myeloid leukemia gene knockdown: aml1-eto	184849928	Cancer	immune
GSM1100307	GSE45263	prefrontal cortex tissue: prefrontal cortex organism: human	12509166	Normal	brain
GSM1186053	GSE48865	glioma	21688785	Cancer	brain
GSM1216771	GSE50244Xx-xXGSE50398	pancreatic islets tissue: pancreatic islets age: 64 bmi: 26 2 gender: male year of birth: 1945 hb	24296397	Normal	pancreas
GSM1223903	GSE50582Xx-xXGSE50583	human 293t cells cell line: 293t treatment: normal age: embryo tissue: embryonic kidney	48321761	Normal	prenatal
GSM1197613	GSE49339	hela cell cell line: hela treatment: 40nm sirna knock-down for 48h	29833141	Cancer	female reproductive
GSM1115083	GSE45785Xx-xXGSE45833	immortalized primary fibroblasts cell line: bj cells condition: control sample	33514934	Normal	stem-like
GSM1186811	GSE48918	b lymphoblasts cell type: ebv-infected human b lymphoblastoid cell line source tissue: peripheral blood mononu	30466617	Normal	immune
GSM922167	GSE36552	8-cell embryo#2 cell type: human preimplantation blastomere developmental stage: early blastomere tissue: h	19774540	Normal	prenatal
GSM1098181	GSE45157	hela cells knockdown chemistry: gapmer knockdown target: scramble cell line: hela	26167999	Cancer	female reproductive
GSM949333	GSE38770Xx-xXGSE38771	h2a bbd kd cell line: hela treatment: h2a bbd kd lentiviral construct: trc106827	78171055	Cancer	female reproductive
GSM1202467	GSE48173Xx-xXGSE49601	acute lymphoblastic leukemia tissue: bone marrow	68747014	Cancer	immune
GSM1077430	GSE44061Xx-xXGSE44065	hel cells cell line: human erythroleukemia cell line, hel genotype/variation: kap1 wt activation: not	43246254	Cancer	immune
GSM1023071	GSE41716	fibroblast passage number: 4 cell type: fibroblast	21492699	Normal	stem-like
GSM1163049	GSE47944Xx-xXGSE47965	skin	48393420	Normal	skin
GSM1186029	GSE48865	glioma	25252389	Cancer	brain
GSM1163046	GSE47944Xx-xXGSE47965	skin	26924972	Normal	skin
GSM1159904	GSE47806Xx-xXGSE47807	lncap cells cell type: lncap cells transfected with: siprncr1 treated with: 100 nm dht	5562784	Cancer	prostate
GSM1185145	GSE48812	lncap_24 hrs_dmso cell type: androgen-dependent prostate cancer epithelial cells lncap time point: 24 hoursxx-x	15370517	Cancer	prostate
GSM937164	GSE38234	breast cancer cell line treatment: 8 hour 100 nm genistein replicate: 1 cell line: t-47d	31913762	Cancer	mammary
GSM1126623	GSE46224	human left ventricle apex tissue tissue: left ventricle apex tissue diagnosis: ischemic cardiomyopathy lvad support: pre-lva	16860447	Normal	cardiac
GSM1186097	GSE48865	glioma	14364720	Cancer	brain
GSM1185975	GSE48865	glioma	14879075	Cancer	brain
GSM1185136	GSE48812	prec_24 hrs_sfn cell type: normal prostate epithelial cells prec time point: 24 hours treated with: sulfo	13235799	Normal	prostate
GSM1244815	GSE51403	mcf7 cell line treatment: 10nm e2 treatment for 24h cell type: mcf7	29966877	Cancer	mammary
GSM1163033	GSE47944Xx-xXGSE47965	skin	30580164	Normal	skin
GSM1186074	GSE48865	glioma	21593159	Cancer	brain
GSM1228190	GSE50760	primary colorectal cancer tissue: primary colorectal cancer ajcc stage: stage iv	22959710	Cancer	intestines
GSM1241332	GSE51261	hela cells cell line: hela tissue: cervical cancer transfection: lentivirus carrying bs69-1 shrna	57400220	Cancer	female reproductive
GSM1126634	GSE46224	human left ventricle apex tissue tissue: left ventricle apex tissue diagnosis: non-ischemic cardiomyopathy lvad support: pre	15181698	Normal	cardiac
GSM1186076	GSE48865	glioma	19361866	Cancer	brain
GSM1216781	GSE50244Xx-xXGSE50398	pancreatic islets tissue: pancreatic islets age: 65 bmi: 28 4 gender: female year of birth: 1945	27131783	Normal	pancreas
GSM1151054	GSE47488Xx-xXGSE47678	hct116 cells infected with the negative control shrna-luciferase shluc construct cell line: hct116 infected with: negative control shrna-luciferase shluc construct	232025138	Cancer	intestines
GSM1241361	GSE51264	prefrontal cortex pfc sex: female age year : 2 age day : 286	9899560	Normal	brain
GSM1204881	GSE49682	gm19238 cell type: lymphoblastoid cell line gender: female	32958472	Normal	immune
GSM1216757	GSE50244Xx-xXGSE50398	pancreatic islets tissue: pancreatic islets age: 70 bmi: 17 6 gender: female year of birth: 1939	22083439	Normal	pancreas
GSM922192	GSE36552	morulae #2 cell type: human preimplantation blastomere developmental stage: early blastomere tissue: h	16898144	Normal	prenatal
GSM1234058	GSE50893	lymphoblastoid cell lines cell line: 19099 antibody: rz replicate: 2	15415202	Normal	immune
GSM1216811	GSE50244Xx-xXGSE50398	pancreatic islets tissue: pancreatic islets age: 52 bmi: 24 9 gender: male year of birth: 1959 hb	24634031	Normal	pancreas
GSM1177774	GSE48423	u2os cells cell type: u2os cells genotype/variation: shzmynd11-#1	15641299	Cancer	bone
GSM922189	GSE36552	morulae #2 cell type: human preimplantation blastomere developmental stage: early blastomere tissue: h	28379329	Normal	prenatal
GSM1185131	GSE48812	prec_24 hrs_dmso cell type: normal prostate epithelial cells prec time point: 24 hours treated with: dimet	14114237	Normal	prostate
GSM1132421	GSE46562	schizohrenia neurons sample group: patients tissue: 14 day neurons	54423721	Normal	brain
GSM1185983	GSE48865	glioma	20037049	Cancer	brain
GSM1133259	GSE46613	hela cells cell line: hela	11373546	Cancer	female reproductive
GSM1186100	GSE48865	glioma	17336528	Cancer	brain
GSM830451	GSE33592	bj fibroblast cells cell type: bj fibroblast cells growth stage: proliferative rna subtype: polya rna	31157216	Normal	stem-like
GSM1198483	GSE49379	cbc strain/background: c57bl/6 tissue: cerebellar cortex sex: m age years : 21 age da	10441369	Normal	brain
GSM1202469	GSE48173Xx-xXGSE49601	acute lymphoblastic leukemia tissue: blood	82747246	Cancer	immune
GSM1071856	GSE43834	kasumi-1 cells tissue: hematopoietic tumor stage: acute myeloid leukemia gene knockdown: lmo2	189328405	Cancer	immune
GSM1198487	GSE49379	cbc strain/background: c57bl/6 tissue: cerebellar cortex sex: f age years : 52	10422740	Normal	brain
GSM1216767	GSE50244Xx-xXGSE50398	pancreatic islets tissue: pancreatic islets age: 32 bmi: 26 gender: male year of birth: 1977 hba1	18600452	Normal	pancreas
GSM1198485	GSE49379	cbc strain/background: c57bl/6 tissue: cerebellar cortex sex: f age years : 47	11072543	Normal	brain
GSM1185876	GSE48865	glioma	18065796	Cancer	brain
GSM1241144	GSE51254	hct116 cdna synthesis method: sigma wta transplex library construction method: nextera transposon xx-	5670805	Cancer	intestines
GSM1183340	GSE48678	cockayne syndrome group b fibroblasts cell type: cockayne syndrome group b fibroblasts camptothecin exposure time: 60 minutes bro	11548527	Normal	stem-like
GSM1220864	GSE50535	ffpe_post-treatment age: 66 yrs gender: male date of melanoma diagnosis: 2009-08-01 type of primary melanom	11794706	Cancer	skin
GSM907018	GSE36952	human monocyte derived macrophages donor: 3 cell type: m2 macrophages alternatively activated	30069018	Normal	immune
GSM1203346	GSE48173Xx-xXGSE49642	acute myeloid leukemia tissue: blood	68962606	Cancer	immune
GSM1186083	GSE48865	glioma	19247379	Cancer	brain
GSM1203337	GSE48173Xx-xXGSE49642	acute myeloid leukemia tissue: bone marrow	81737083	Cancer	immune
GSM1194697	GSE49155	lung cancer	20063825	Cancer	respiratory
GSM1216841	GSE50244Xx-xXGSE50398	pancreatic islets tissue: pancreatic islets age: 37 bmi: 24 8 gender: male year of birth: 1975 hb	15289321	Normal	pancreas
GSM1162993	GSE47944Xx-xXGSE47965	skin	27295086	Normal	skin
GSM1198466	GSE49379	kidney strain/background: c57bl/6 tissue: kidney sex: m age years : 56	9944880	Normal	kidney
GSM1234075	GSE50893	lymphoblastoid cell lines cell line: 19193 antibody: rna-seq replicate: 2	10875791	Normal	immune
GSM922175	GSE36552	8-cell embryo#3 cell type: human preimplantation blastomere developmental stage: early blastomere tissue: h	35217173	Normal	prenatal
GSM1203311	GSE48173Xx-xXGSE49642	acute myeloid leukemia tissue: bone marrow	131083756	Cancer	immune
GSM1009638	GSE41166	primary human umbilical vein endothelial cells cell type: primary human umbilical vein endothelial cells passages: p3-6 treatment: vegfxx-	19023846	Normal	endothelial
GSM1250461	GSE51684Xx-xXGSE51741	primary fibroblast cell cultures tissue: fibroblast gender: male age: 52 years genotype: c9orf72 intron 1 hexanucleotide	8839859	Normal	stem-like
GSM1234006	GSE50893	lymphoblastoid cell lines cell line: 18505 antibody: rz replicate: 1	13931282	Normal	immune
GSM1186027	GSE48865	glioma	18531619	Cancer	brain
GSM1126646	GSE46224	human left ventricle apex tissue tissue: left ventricle apex tissue diagnosis: non-ischemic cardiomyopathy lvad support: pos	8234730	Normal	cardiac
GSM896804	GSE36552	cdnas of individual cells of preimplantation embryos cell type: human preimplantation blastomere oocyte developmental stage: early blastomere	23078814	Normal	prenatal
GSM937163	GSE38234	breast cancer cell line treatment: 8 hour 10 nm 17Î²-estradiol replicate: 1 cell line: t-47d	36405890	Cancer	mammary
GSM922159	GSE36552	8-cell embryo#1 cell type: human preimplantation blastomere developmental stage: early blastomere tissue: h	17631992	Normal	prenatal
GSM1162985	GSE47944Xx-xXGSE47965	skin	18644901	Normal	skin
GSM1019736	GSE41586Xx-xXGSE41588	ht29 treated with 0 Âµm of 5-aza cell line: ht29 cell type: colon cancer	16987210	Cancer	intestines
GSM1185936	GSE48865	glioma	14856321	Cancer	brain
GSM1203335	GSE48173Xx-xXGSE49642	acute myeloid leukemia tissue: bone marrow	88373705	Cancer	immune
GSM1163014	GSE47944Xx-xXGSE47965	skin	51890117	Normal	skin
GSM1216822	GSE50244Xx-xXGSE50398	pancreatic islets tissue: pancreatic islets age: 53 bmi: 25 4 gender: female year of birth: 1958	17314386	Normal	pancreas
GSM1145329	GSE47121	hek293 cells cell type: hek293 cells method: gmuct molecule: uncapped/cleaved rna	8918583	Normal	prenatal
GSM937162	GSE38234	breast cancer cell line treatment: 8 hour 0 02% dmso replicate: 1 cell line: t-47d	39445878	Cancer	mammary
GSM1226165	GSE50676	rrna depleted rna s1 nuclease at 37Â°c sample type: rrna depleted cell line: gm12878	53279585	Normal	immune
GSM1216806	GSE50244Xx-xXGSE50398	pancreatic islets tissue: pancreatic islets age: 63 bmi: 25 3 gender: male year of birth: 1948 hb	22539751	Normal	pancreas
GSM1197617	GSE49339	hela cell cell line: hela treatment: 40nm sirna knock-down for 48h	13772477	Cancer	female reproductive
GSM1186131	GSE48865	glioma	21843290	Cancer	brain
GSM1087870	GSE44618	gm12878 labexpid: 12539 cell line: gm12878	7494352	Normal	immune
GSM1185869	GSE48865	glioma	19268878	Cancer	brain
GSM1177212	GSE48403	truss-guided prostatic biopsy of clinically advanced/metastatic prostate cancer tissue tissue: prostate tumour time point: pre-treament	21578520	Cancer	prostate
GSM1185968	GSE48865	glioma	16094734	Cancer	brain
GSM1185991	GSE48865	glioma	27755840	Cancer	brain
GSM1173504	GSE48263	hela_u6atac knockdown cell line: hela pv cell type: human carcinoma cells transfected with: antisense morpholino	87417705	Cancer	female reproductive
GSM1185890	GSE48865	glioma	19294393	Cancer	brain
GSM1087867	GSE44618	gm12878 labexpid: 12536 cell line: gm12878	9217931	Normal	immune
GSM1163035	GSE47944Xx-xXGSE47965	skin	45349072	Normal	skin
GSM1246819	GSE51518Xx-xXGSE51519	primary skin fibroblast, late timepoint l age yr : 54 tissue: primary skin fibroblast time point: late timepoint l	62431054	Normal	stem-like
GSM1163054	GSE47944Xx-xXGSE47965	skin	27502885	Normal	skin
GSM981257	GSE26284Xx-xXGSE30567	cd34+_mobilized datatype: rnaseq datatype description: sequencing analysis of rna expression rnaextract: to	13992517	Normal	stem-like
GSM1239128	GSE51124	fresh-frozen breast tumor tissue id: brb144 er/pr/her2 status: - / - / + tumor size: 6cm tumor grade: 3 molec	15398323	Cancer	mammary
GSM1234158	GSE50893	lymphoblastoid cell lines cell line: 2255 antibody: rna-seq replicate: 1	15199331	Normal	immune
GSM1215136	GSE50177	hek293t17 cell culture biological replicate: 2	7267896	Normal	prenatal
GSM1220856	GSE50535	a375_control cell line: a375 cell/tissue type: human malignant melanoma cells transfected with: non-targ	20320259	Cancer	skin
GSM922168	GSE36552	8-cell embryo#2 cell type: human preimplantation blastomere developmental stage: early blastomere tissue: h	12145026	Normal	prenatal
GSM1087865	GSE44618	gm12878 labexpid: 12534 cell line: gm12878	12966340	Normal	immune
GSM1185964	GSE48865	glioma	21710519	Cancer	brain
GSM854409	GSE34740	k-562 cell line cell type: immortalised chronic myelogenous leukemia cml cell line: k562 sample type: k-5	6627867	Cancer	immune
GSM1126624	GSE46224	human left ventricle apex tissue tissue: left ventricle apex tissue diagnosis: ischemic cardiomyopathy lvad support: pre-lva	8646715	Normal	cardiac
GSM1186081	GSE48865	glioma	25248861	Cancer	brain
GSM1186130	GSE48865	glioma	20451648	Cancer	brain
GSM1220557	GSE50514	lymph node, non-foxp1 rearrangement tissue: lymphoma foxp1 expression by ihc: positive karyotype: 54,xy,complex/+3 foxp rea	36827916	Cancer	immune
GSM1163015	GSE47944Xx-xXGSE47965	skin	40207642	Normal	skin
GSM1162998	GSE47944Xx-xXGSE47965	skin	18951936	Normal	skin
GSM1177213	GSE48403	truss-guided prostatic biopsy of clinically advanced/metastatic prostate cancer tissue tissue: prostate tumour time point: pre-treament	20271359	Cancer	prostate
GSM922269	GSE36552	hesc passage#10 cell type: human embryonic stem cell developmental stage: peri-implantation stem cells tiss	22463548	Normal	stem-like
GSM1185987	GSE48865	glioma	15346498	Cancer	brain
GSM1057333	GSE43143	ipsc cell type: ipsc	27912323	Normal	stem-like
GSM1185972	GSE48865	glioma	15871224	Cancer	brain
GSM1185935	GSE48865	glioma	14848574	Cancer	brain
GSM1100295	GSE45263	prefrontal cortex tissue: prefrontal cortex organism: human	14259698	Normal	brain
GSM1246820	GSE51518Xx-xXGSE51519	primary skin fibroblast, late timepoint l age yr : 58 tissue: primary skin fibroblast time point: late timepoint l	68123971	Normal	stem-like
GSM1234007	GSE50893	lymphoblastoid cell lines cell line: 18505 antibody: rz replicate: 2	19303748	Normal	immune
GSM1162995	GSE47944Xx-xXGSE47965	skin	23636158	Normal	skin
GSM1197628	GSE49339	hela cell cell line: hela treatment: 40nm sirna knock-down for 48h, then add actinomycin for 0h	13472160	Cancer	female reproductive
GSM1113304	GSE45732Xx-xXGSE46073	breast cancer cells cell line: sum185pe cell type: breast cancer cells transfection: sijarid1b	31017699	Cancer	mammary
GSM1186018	GSE48865	glioma	17406968	Cancer	brain
GSM1153507	GSE47626	induced pluripotent stem cells cell type: ipsc	31970890	Normal	stem-like
GSM1154039	GSE43070	breast cancer mcf7 cells treatment: no treat experiment: rna-seq antibody: no restriction enzyme: no	29148252	Cancer	mammary
GSM1153512	GSE47626	induced pluripotent stem cells cell type: ipsc	27026950	Normal	stem-like
GSM1163977	GSE47976	hela cell line: hela treated with: puromycoin	27415100	Cancer	female reproductive
GSM1126619	GSE46224	human left ventricle apex tissue tissue: left ventricle apex tissue diagnosis: non-failing lvad support: nil	17428640	Normal	cardiac
GSM1173123	GSE48230	pc3-epi cell line: pc3 cell type: prostate cancer cells treatment: control epithelial	47856094	Cancer	prostate
GSM1228215	GSE50760	normal colon tissue: normal-looking surrounding colonic epithelium ajcc stage: stage iv	27049239	Normal	intestines
GSM1202461	GSE48173Xx-xXGSE49601	acute lymphoblastic leukemia tissue: bone marrow	79760233	Cancer	immune
GSM1216777	GSE50244Xx-xXGSE50398	pancreatic islets tissue: pancreatic islets age: 61 bmi: 26 3 gender: male year of birth: 1949 hb	24695374	Normal	pancreas
GSM1186038	GSE48865	glioma	16743349	Cancer	brain
GSM1163000	GSE47944Xx-xXGSE47965	skin	20929504	Normal	skin
GSM1212188	GSE48889	hela cells cell type: hela cells treatment: vehicle	19086316	Cancer	female reproductive
GSM1239143	GSE51124	fresh-frozen breast tumor tissue id: brb277 er/pr/her2 status: + / + / + tumor size: 3cm tumor grade: 3 molec	25201018	Cancer	mammary
GSM922257	GSE36552	hesc passage#10 cell type: human embryonic stem cell developmental stage: peri-implantation stem cells tiss	18209692	Normal	stem-like
GSM1185142	GSE48812	lncap_6 hrs_sfn cell type: androgen-dependent prostate cancer epithelial cells lncap time point: 6 hours	12283189	Cancer	prostate
GSM1126626	GSE46224	human left ventricle apex tissue tissue: left ventricle apex tissue diagnosis: ischemic cardiomyopathy lvad support: pre-lva	16805093	Normal	cardiac
GSM1197625	GSE49339	hela cell cell line: hela treatment: 40nm sirna knock-down for 48h, then add actinomycin for 0h	21610365	Cancer	female reproductive
GSM1186070	GSE48865	glioma	17438612	Cancer	brain
GSM1185898	GSE48865	glioma	38354971	Cancer	brain
GSM896808	GSE36552	cdnas of individual cells of preimplantation embryos cell type: human preimplantation blastomere zygote developmental stage: early blastomere	25230625	Normal	prenatal
GSM1228196	GSE50760	primary colorectal cancer tissue: primary colorectal cancer ajcc stage: stage iv	35432649	Cancer	intestines
GSM1087861	GSE44618	gm12878 labexpid: 12520 cell line: gm12878	25865263	Normal	immune
GSM1095136	GSE44976	rbm10 kd 72h_rna-seq cell type: human embryonic kidney hek 293 t-rex flp-in cell lines rna subset: poly a rna	57289157	Normal	prenatal
GSM1241329	GSE51261	hela cells cell line: hela tissue: cervical cancer transfection: lentivirus carrying control shrna	53677956	Cancer	female reproductive
GSM1087886	GSE44618	gm12878 labexpid: 13284 cell line: gm12878	34994297	Normal	immune
GSM1071304	GSE43788Xx-xXGSE43789	primary huvecs cell type: endothelial cells passage nr : 4-5 treatment: pr infected	36579567	Normal	endothelial
GSM1001394	GSE40783Xx-xXGSE40784	p493-6 cells with high c-myc expression cell line: p493-6 cell type: b-cell lymphoma	113437911	Cancer	immune
GSM1177210	GSE48403	truss-guided prostatic biopsy of clinically advanced/metastatic prostate cancer tissue tissue: prostate tumour time point: pre-treament	21073883	Cancer	prostate
GSM937167	GSE38234	breast cancer cell line treatment: 8 hour 0 02% dmso replicate: 2 cell line: t-47d	28086027	Cancer	mammary
GSM938907	GSE38233	cultured b-cells cell type: b-cells cell line: gm12004 directional rnaseq: non-directional experiment: r	19151614	Normal	immune
GSM922272	GSE36552	hesc passage#10 cell type: human embryonic stem cell developmental stage: peri-implantation stem cells tiss	26587293	Normal	stem-like
GSM1250471	GSE51684Xx-xXGSE51741	primary fibroblast cell cultures tissue: fibroblast gender: female age: 83 years genotype: no known relevant mutationsxx	8906495	Normal	stem-like
GSM1198471	GSE49379	pfc strain/background: c57bl/6 tissue: prefrontal cortex sex: m age years : 21 age da	19729467	Normal	brain
GSM1216775	GSE50244Xx-xXGSE50398	pancreatic islets tissue: pancreatic islets age: 44 bmi: 27 5 gender: female year of birth: 1965	26994282	Normal	pancreas
GSM1122325	GSE46044	u937cm cell line leukemic cell type: leukemic cell line cell line: u937cm treatment: tet 1 mm containing medium	8660574	Cancer	immune
GSM1185963	GSE48865	glioma	14905340	Cancer	brain
GSM1250459	GSE51684Xx-xXGSE51741	primary fibroblast cell cultures tissue: fibroblast gender: male age: 52 years genotype: c9orf72 intron 1 hexanucleotide	7016212	Normal	stem-like
GSM1071855	GSE43834	kasumi-1 cells tissue: hematopoietic tumor stage: acute myeloid leukemia gene knockdown: ldb1	186658896	Cancer	immune
GSM1185154	GSE48812	pc3_6 hrs_sfn cell type: androgen-independent prostate cancer epithelial cells pc-3 time point: 6 hoursxx-x	15080052	Cancer	prostate
GSM981249	GSE26284Xx-xXGSE30567Xx-xXGSE49417	imr90 datatype: rnaseq datatype description: sequencing analysis of rna expression rnaextract: lo	160423495	Normal	stem-like
GSM1160140	GSE44183	morula cell type: morula ethnicity: han chinese supplementary file: human_expression_mat txt	16217894	Normal	prenatal
GSM1203345	GSE48173Xx-xXGSE49642	acute myeloid leukemia tissue: bone marrow	47710436	Cancer	immune
GSM952575	GSE38945Xx-xXGSE39053	human hepatocellular carcinoma cell line cell type: hepatocellular carcinoma cell line: hcclm3 organ-tropism: low metastasis ability	5103371	Cancer	liver
GSM1241362	GSE51264	prefrontal cortex pfc sex: female age year : 4 age day : 0	6995569	Normal	brain
GSM1212184	GSE48889	hela cells cell type: hela cells treatment: vehicle	20418891	Cancer	female reproductive
GSM1202533	GSE48843	aml patient sample modulating agent: sr1_500nm exposure time: 16h tissue: peripheral blood	59291513	Cancer	immune
GSM1126618	GSE46224	human left ventricle apex tissue tissue: left ventricle apex tissue diagnosis: non-failing lvad support: nil	17381487	Normal	cardiac
GSM1162999	GSE47944Xx-xXGSE47965	skin	21631282	Normal	skin
GSM1186132	GSE48865	glioma	20872923	Cancer	brain
GSM1185989	GSE48865	glioma	21772556	Cancer	brain
GSM1216797	GSE50244Xx-xXGSE50398	pancreatic islets tissue: pancreatic islets age: 58 bmi: 23 7 gender: male year of birth: 1952 hb	24792491	Normal	pancreas
GSM1186091	GSE48865	glioma	20765946	Cancer	brain
GSM1185156	GSE48812	pc3_24 hrs_dmso cell type: androgen-independent prostate cancer epithelial cells pc-3 time point: 24 hoursxx-	15874777	Cancer	prostate
GSM1087862	GSE44618	gm12878 labexpid: 12522 cell line: gm12878	20769730	Normal	immune
GSM1194689	GSE49155	lung cancer	47669079	Cancer	respiratory
GSM922258	GSE36552	hesc passage#10 cell type: human embryonic stem cell developmental stage: peri-implantation stem cells tiss	21343582	Normal	stem-like
GSM1145334	GSE47121	k562 cells cell type: k562 cells method: gmuct molecule: uncapped/cleaved rna	14639608	Cancer	immune
GSM1093236	GSE44875	human pancreatic alpha cells cell type: human pancreatic alpha cells	12122837	Normal	pancreas
GSM1185974	GSE48865	glioma	22438613	Cancer	brain
GSM1185915	GSE48865	glioma	18095599	Cancer	brain
GSM1186098	GSE48865	glioma	18288974	Cancer	brain
GSM1202462	GSE48173Xx-xXGSE49601	acute lymphoblastic leukemia tissue: blood	78212230	Cancer	immune
GSM1132424	GSE46562	schizohrenia neurons sample group: patients tissue: 14 day neurons	36802704	Normal	brain
GSM1163043	GSE47944Xx-xXGSE47965	skin	47393681	Normal	skin
GSM1216782	GSE50244Xx-xXGSE50398	pancreatic islets tissue: pancreatic islets age: 70 bmi: 26 1 gender: male year of birth: 1940 hb	13232327	Normal	pancreas
GSM980644	GSE39878	b-cells cell type: b-cells individual: gm12004 assay: global run-on	26266701	Normal	immune
GSM1081541	GSE44267	mrna-seq, hek293 sirna ctcf cell line: hek293t	36669901	Normal	prenatal
GSM922156	GSE36552	4-cell embryo#3 cell type: human preimplantation blastomere developmental stage: early blastomere tissue: h	28011325	Normal	prenatal
GSM1197622	GSE49339	hela cell cell line: hela treatment: 40nm sirna knock-down for 48h, then add actinomycin for 0h	18295461	Cancer	female reproductive
GSM1246809	GSE51518Xx-xXGSE51519	primary skin fibroblast, early timepoint e age yr : 39 tissue: primary skin fibroblast time point: early timepoint e	55596267	Normal	stem-like
GSM949335	GSE38770Xx-xXGSE38771	h2a z kd cell line: hela treatment: h2a z kd lentiviral construct: trc72585	61582011	Cancer	female reproductive
GSM1098186	GSE45157	hela cells knockdown chemistry: sirna knockdown target: scramble cell line: hela	18215635	Cancer	female reproductive
GSM992932	GSE40243	cd34-pos cell in erythroid differentiation time point: day3 cell type: primary cd34+ stem/progenitor cells	49621080	Normal	stem-like
GSM1186016	GSE48865	glioma	15105651	Cancer	brain
GSM937166	GSE38234	breast cancer cell line treatment: 8 hour 100 nm bisphenol a replicate: 2 cell line: t-47d	27328604	Cancer	mammary
GSM1250465	GSE51684Xx-xXGSE51741	primary fibroblast cell cultures tissue: fibroblast gender: male age: 55 years genotype: c9orf72 intron 1 hexanucleotide	7908416	Normal	stem-like
GSM1197633	GSE49339	hela cell cell line: hela treatment: 40nm sirna knock-down for 48h, then add actinomycin for 6h	12761660	Cancer	female reproductive
GSM922160	GSE36552	8-cell embryo#1 cell type: human preimplantation blastomere developmental stage: early blastomere tissue: h	15301956	Normal	prenatal
GSM1220559	GSE50514	lymph node, foxp1 neg by ihc tissue: lymphoma foxp1 expression by ihc: negative karyotype: n/a foxp rearrangement: f	33837934	Cancer	immune
GSM922182	GSE36552	morulae #1 cell type: human preimplantation blastomere developmental stage: early blastomere tissue: h	22566478	Normal	prenatal
GSM973662	GSE24565	cd34+_mobilized datatype: rnaseq datatype description: sequencing analysis of rna expression rnaextract: sh	32290749	Normal	stem-like
GSM1163021	GSE47944Xx-xXGSE47965	skin	26005761	Normal	skin
GSM1001393	GSE40783Xx-xXGSE40784	p493-6 cells with low c-myc expression cell line: p493-6 cell type: b-cell lymphoma	91207354	Cancer	immune
GSM1185986	GSE48865	glioma	37056043	Cancer	brain
GSM1185999	GSE48865	glioma	20040207	Cancer	brain
GSM1186104	GSE48865	glioma	14772775	Cancer	brain
GSM1023076	GSE41716	ips passage number: 8 cell type: ips	9191672	Normal	stem-like
GSM986109	GSE40132	hela cells passages: 10-15 cell line: hela treatment: sicontrol	7273350	Cancer	female reproductive
GSM1241358	GSE51264	prefrontal cortex pfc sex: male age year : 1 age day : 78	8733389	Normal	brain
GSM1154038	GSE43070	prostate cancer lncap cells treatment: 5Î±-dihydrotestosterone 100nm 4hr experiment: rna-seq antibody: no restric	14491435	Cancer	prostate
GSM1185977	GSE48865	glioma	17494014	Cancer	brain
GSM1228186	GSE50760	primary colorectal cancer tissue: primary colorectal cancer ajcc stage: stage iv	22876458	Cancer	intestines
GSM995550	GSE40524	retina disease status: normal tissue: retina	98618252	Normal	retina
GSM1203326	GSE48173Xx-xXGSE49642	acute myeloid leukemia tissue: blood	67938725	Cancer	immune
GSM1228211	GSE50760	normal colon tissue: normal-looking surrounding colonic epithelium ajcc stage: stage iv	18484805	Normal	intestines
GSM1186088	GSE48865	glioma	20541879	Cancer	brain
GSM1186051	GSE48865	glioma	18686772	Cancer	brain
GSM937170	GSE38234	breast cancer cell line treatment: 8 hour 100 nm genistein replicate: 2 cell line: t-47d	28068298	Cancer	mammary
GSM1228202	GSE50760	normal colon tissue: normal-looking surrounding colonic epithelium ajcc stage: stage iv	29192394	Normal	intestines
GSM984613	GSE30567	hsavec datatype: rnaseq datatype description: sequencing analysis of rna expression rnaextract: to	132914195	Normal	endothelial
GSM1234213	GSE50893	lymphoblastoid cell lines cell line: 2630 antibody: rna-seq replicate: 2	18699532	Normal	immune
GSM1126651	GSE46224	human left ventricle apex tissue tissue: left ventricle apex tissue diagnosis: non-ischemic cardiomyopathy lvad support: pos	14757592	Normal	cardiac
GSM1148891	GSE47399	hela cells transduced with scrambled shrna passages: 16-18 cell types: hela cells transduced with scrambled shrna treatment: scrambled	23907697	Cancer	female reproductive
GSM973676	GSE24565	mcf-7 biomaterial_type: immortalized cell line line: mcf-7 datatype: rnaseq datatype descript	9994634	Cancer	mammary
GSM985139	GSE40114	mrna 3mm sodium bicarbonate antibody: none agent: 3mm sodium bicarbonate cell line: hela	32934391	Cancer	female reproductive
GSM1041192	GSE42509Xx-xXGSE45833	immortalized primary fibroblasts cell line: bj cells condition: proliferation, normal conditions	23937397	Normal	stem-like
GSM819492	GSE33092Xx-xXGSE37169	primary melanoma #2 cell type: primary melanoma	56127907	Cancer	skin
GSM1249129	GSE51607	induced pluripotent stem cell from rtt patient cell type: rtt3 fibroblast passage: 8 mutation: e235fs treatment: no	73074033	Normal	stem-like
GSM1185993	GSE48865	glioma	22152246	Cancer	brain
GSM1228187	GSE50760	primary colorectal cancer tissue: primary colorectal cancer ajcc stage: stage iv	29519294	Cancer	intestines
GSM1132423	GSE46562	schizohrenia neurons sample group: patients tissue: 14 day neurons	27739160	Normal	brain
GSM1241381	GSE51264	prefrontal cortex pfc sex: female age year : 36 age day : 0	8220661	Normal	brain
GSM1203309	GSE48173Xx-xXGSE49642	acute myeloid leukemia tissue: bone marrow	99449580	Cancer	immune
GSM1197624	GSE49339	hela cell cell line: hela treatment: 40nm sirna knock-down for 48h, then add actinomycin for 6h	22585760	Cancer	female reproductive
GSM1250474	GSE51684Xx-xXGSE51741	primary fibroblast cell cultures tissue: fibroblast gender: male age: 55 years genotype: no known relevant mutationsxx-x	7429662	Normal	stem-like
GSM1212195	GSE48889	lymphocyte cell lines cell type: lymphocyte cell lines treatment: 4-thiouridine 5 lableing	24259003	Normal	immune
GSM1185896	GSE48865	glioma	15174873	Cancer	brain
GSM1126628	GSE46224	human left ventricle apex tissue tissue: left ventricle apex tissue diagnosis: non-ischemic cardiomyopathy lvad support: pre	9233366	Normal	cardiac
GSM1241383	GSE51264	prefrontal cortex pfc sex: male age year : 41 age day : 241	6952930	Normal	brain
GSM1234531	GSE51005	truss-guided prostatic biopsy of clinically advanced/metastatic prostate cancer tissue tissue: prostate tumour time point: post-treatment	19618533	Cancer	prostate
GSM1216776	GSE50244Xx-xXGSE50398	pancreatic islets tissue: pancreatic islets age: 59 bmi: 26 2 gender: male year of birth: 1951 hb	25210448	Normal	pancreas
GSM1185144	GSE48812	lncap_24 hrs_dmso cell type: androgen-dependent prostate cancer epithelial cells lncap time point: 24 hoursxx-x	12682434	Cancer	prostate
GSM1131196	GSE46490Xx-xXGSE46508	mural granulosa cells cell type: mural granulosa cells stimulation protocol: gnrh antagonist, rfsh, hcg etiology	20900444	Normal	female reproductive
GSM1185923	GSE48865	glioma	21024199	Cancer	brain
GSM1186019	GSE48865	glioma	20926390	Cancer	brain
GSM1186005	GSE48865	glioma	17806682	Cancer	brain
GSM1185924	GSE48865	glioma	19835726	Cancer	brain
GSM896815	GSE36552	cdnas of individual cell of human embryonic stem cells cell type: human embryonic stem cell developmental stage: peri-implantation stem cells tiss	24037252	Normal	stem-like
GSM1115999	GSE45822	mcf7 cell line: mcf7 treatment: 1hr treatment with 100nm e2	15569271	Cancer	mammary
GSM937171	GSE38234	endometrial cancer cell line treatment: 8 hour 100 nm bisphenol a replicate: 1 cell line: ecc-1	31497092	Cancer	female reproductive
GSM1185966	GSE48865	glioma	19345267	Cancer	brain
GSM929909	GSE37918	mcf-7_mir-23b cell line: mcf-7 cell type: epithelial breast cancer cells genotype/variation: overexpressi	11526438	Cancer	mammary
GSM1056527	GSE43093Xx-xXGSE43096	lymphoblastoid cells cell type: lymphoblastoid cells cell line: yh	13752103	Normal	immune
GSM798057	GSE32213	k562 cells cell line: k562 knockdown: control	61824634	Cancer	immune
GSM1105745	GSE45504Xx-xXGSE45505	hela cell line treatment: non-targeting sirna pool cell line: hela	72377811	Cancer	female reproductive
GSM1186068	GSE48865	glioma	21089510	Cancer	brain
GSM1019737	GSE41586Xx-xXGSE41588	ht29 treated with 0 Âµm of 5-aza cell line: ht29 cell type: colon cancer	22789807	Cancer	intestines
GSM1095128	GSE44976	ctrl_rbm10 kd 48h 1_rna-seq cell type: human embryonic kidney hek 293 t-rex flp-in cell lines rna subset: poly a rna	57269309	Normal	prenatal
GSM1160112	GSE44183	oocyte cell type: oocyte ethnicity: han chinese supplementary file: human_expression_mat txt	14005555	Normal	prenatal
GSM1202553	GSE49608Xx-xXGSE49649	mda-mb-231 cell line: mda-mb-231 time-point: 0 rep: 1	10302885	Cancer	mammary
GSM1198460	GSE49379	muscle strain/background: c57bl/6 tissue: muscle sex: m age years : 33	11711488	Normal	muscle
GSM1148895	GSE47399	hela cells transduced with anti-ascc3 shrna passages: 16-18 cell types: hela cells transduced with anti-ascc3 shrna treatment: anti-asc	17284338	Cancer	female reproductive
GSM1185994	GSE48865	glioma	15342544	Cancer	brain
GSM1234522	GSE51005	truss-guided prostatic biopsy of clinically advanced/metastatic prostate cancer tissue tissue: prostate tumour time point: pre-treatment	20043039	Cancer	prostate
GSM1133248	GSE46611	lcl cell line established using ebv b95-8 bacmid lacking ebv-mir-bhrf1-1 d1 , rna-seq biological r cell line: lcl-bacd1	19806493	Normal	immune
GSM1216831	GSE50244Xx-xXGSE50398	pancreatic islets tissue: pancreatic islets age: 52 bmi: 27 2 gender: male year of birth: 1960	15818000	Normal	pancreas
GSM1023080	GSE41716	ips passage number: 6 cell type: ips	9971681	Normal	stem-like
GSM922250	GSE36552	hesc passage#10 cell type: human embryonic stem cell developmental stage: peri-implantation stem cells tiss	29641968	Normal	stem-like
GSM1185648	GSE48850	thyroid tissue disease state: tumor tissue: thyroid	54189459	Cancer	thyroid
GSM1212180	GSE48889	hela cells cell type: hela cells treatment: vehicle	20274647	Cancer	female reproductive
GSM1186812	GSE48918	b lymphoblasts cell type: ebv-infected human b lymphoblastoid cell line source tissue: peripheral blood mononu	30929594	Normal	immune
GSM854404	GSE34740	k-562 cell line cell type: immortalised chronic myelogenous leukemia cml cell line: k562 sample type: k-5	7521337	Cancer	immune
GSM1234023	GSE50893	lymphoblastoid cell lines cell line: 18526 antibody: rna-seq replicate: 1	16738840	Normal	immune
GSM1163017	GSE47944Xx-xXGSE47965	skin	42597065	Normal	skin
GSM1020212	GSE41616	corneal endothelial cells cell type: corneal endothelial cells age: 31y	55278118	Normal	endothelial
GSM977052	GSE24565	hpiepc datatype: rnaseq datatype description: sequencing analysis of rna expression rnaextract: sh	97058454	Normal	prenatal
GSM1246816	GSE51518Xx-xXGSE51519	primary skin fibroblast, late timepoint l age yr : 47 tissue: primary skin fibroblast time point: late timepoint l	55037562	Normal	stem-like
GSM922163	GSE36552	8-cell embryo#2 cell type: human preimplantation blastomere developmental stage: early blastomere tissue: h	21062431	Normal	prenatal
GSM1220857	GSE50535	a375_shsox10 cell line: a375 cell/tissue type: human malignant melanoma cells transfected with: shsox10	14720140	Cancer	skin
GSM1239121	GSE51124	ffpe breast tumor tissue id: brb157 er/pr/her2 status: + / + / + tumor size: 1 3cm tumor grade: 3 mol	9172806	Cancer	mammary
GSM1143674	GSE47042Xx-xXGSE47043	mcf7_nutlin stimulated cell line: mcf7 cell type: breast cancer cells stimulated with: 5Î¼m nutlin-3a for 24hr	30941438	Cancer	mammary
GSM1095129	GSE44976	ctrl_rbm10 kd 48h 2_rna-seq cell type: human embryonic kidney hek 293 t-rex flp-in cell lines rna subset: poly a rna	146001151	Normal	prenatal
GSM1233883	GSE50893	lymphoblastoid cell lines cell line: 10847 antibody: rna-seq replicate: 1	18840928	Normal	immune
GSM1163010	GSE47944Xx-xXGSE47965	skin	40290746	Normal	skin
GSM913875	GSE37211	parathyroid adenoma patient: 1 tissue: parathyroid tumor agent: dpn time: 24h	6302726	Cancer	thyroid
GSM1162990	GSE47944Xx-xXGSE47965	skin	17432600	Normal	skin
GSM1113306	GSE45732Xx-xXGSE46073	breast cancer cells cell line: sum159pt cell type: breast cancer cells transfection: control sirna	25037776	Cancer	mammary
GSM1241360	GSE51264	prefrontal cortex pfc sex: female age year : 2 age day : 57	8054973	Normal	brain
GSM1186134	GSE48865	glioma	18228185	Cancer	brain
GSM1185141	GSE48812	lncap_6 hrs_sfn cell type: androgen-dependent prostate cancer epithelial cells lncap time point: 6 hours	12181999	Cancer	prostate
GSM1216820	GSE50244Xx-xXGSE50398	pancreatic islets tissue: pancreatic islets age: 65 bmi: 26 gender: male year of birth: 1946 hba1	23907757	Normal	pancreas
GSM1202468	GSE48173Xx-xXGSE49601	acute lymphoblastic leukemia tissue: blood	81069072	Cancer	immune
GSM990772	GSE40291	lsec cell type: lsec	51785837	Normal	endothelial
GSM1216761	GSE50244Xx-xXGSE50398	pancreatic islets tissue: pancreatic islets age: 55 bmi: 29 gender: male year of birth: 1954	18851572	Normal	pancreas
GSM1126649	GSE46224	human left ventricle apex tissue tissue: left ventricle apex tissue diagnosis: non-ischemic cardiomyopathy lvad support: pos	11023646	Normal	cardiac
GSM1186039	GSE48865	glioma	19418409	Cancer	brain
GSM1126625	GSE46224	human left ventricle apex tissue tissue: left ventricle apex tissue diagnosis: ischemic cardiomyopathy lvad support: pre-lva	8149278	Normal	cardiac
GSM1113303	GSE45732Xx-xXGSE46073	breast cancer cells cell line: sum185pe cell type: breast cancer cells transfection: control sirna	33773185	Cancer	mammary
GSM1104374	GSE45442Xx-xXGSE45489	hela s3 cell line: hela s3 treatment: sirna against sfmbt1 #1 + lsd1 #2 + corest #1 internal	22342309	Cancer	female reproductive
GSM1186135	GSE48865	glioma	18284515	Cancer	brain
GSM1241351	GSE51264	prefrontal cortex pfc sex: male age year : 0 age day : 5	8280466	Normal	brain
GSM1126637	GSE46224	human left ventricle apex tissue tissue: left ventricle apex tissue diagnosis: ischemic cardiomyopathy lvad support: post-lv	8246250	Normal	cardiac
GSM1185889	GSE48865	glioma	24094946	Cancer	brain
GSM1241359	GSE51264	prefrontal cortex pfc sex: male age year : 1 age day : 123	8543246	Normal	brain
GSM922183	GSE36552	morulae #1 cell type: human preimplantation blastomere developmental stage: early blastomere tissue: h	20909573	Normal	prenatal
GSM1065160	GSE43549	unfused human fib sample type: unfused human fib cell line s : human fibroblast	14568261	Normal	stem-like
GSM1143673	GSE47042Xx-xXGSE47043	mcf7_unstimulated cell line: mcf7 cell type: breast cancer cells stimulated with: none unstimluated ns con	23933796	Cancer	mammary
GSM1194808	GSE49159	nhdf, tgfbeta + exudate cell type: human primary dermal fibroblast donor: donor a passage: between 4 and 7	22466249	Normal	stem-like
GSM1186032	GSE48865	glioma	18966993	Cancer	brain
GSM1133260	GSE46613	hela cells cell line: hela	12880494	Cancer	female reproductive
GSM1207919	GSE44039Xx-xXGSE49833	hek293t cell transfection: tet1-cd expression plasmid cell line: hek293t	93696206	Normal	prenatal
GSM869035	GSE35468Xx-xXGSE58161	primary human keratinocytes cell type: primary keratinocytes day of differentiation: d6	66152514	Normal	skin
GSM922180	GSE36552	morulae #1 cell type: human preimplantation blastomere developmental stage: early blastomere tissue: h	15224245	Normal	prenatal
GSM986138	GSE40137	hek293 cell line: hek293 sirna: 5 -nngaccgaga uuacauggaua-3 dsrna oligo from dharmacon fragmentat	25014085	Normal	prenatal
GSM1132427	GSE46562	control neurons sample group: control tissue: 14 day neurons	27195205	Normal	brain
GSM1115084	GSE45785Xx-xXGSE45833	immortalized primary fibroblasts cell line: bj cells condition: nutlin-3a, 2h	37609163	Normal	stem-like
GSM1131546	GSE46513	colon location: cecum disease: patient matched uninvolved colon sex: female	8718333	Normal	intestines
GSM1185140	GSE48812	lncap_6 hrs_sfn cell type: androgen-dependent prostate cancer epithelial cells lncap time point: 6 hours	13552064	Cancer	prostate
GSM1098189	GSE45157	hela cells knockdown chemistry: sirna knockdown target: hnrnpu cell line: hela	21409633	Cancer	female reproductive
GSM1023063	GSE41716	fibroblast passage number: 5 cell type: fibroblast	21251544	Normal	stem-like
GSM1186024	GSE48865	glioma	18276601	Cancer	brain
GSM1186063	GSE48865	glioma	17685170	Cancer	brain
GSM1228185	GSE50760	primary colorectal cancer tissue: primary colorectal cancer ajcc stage: stage iv	28982955	Cancer	intestines
GSM1185934	GSE48865	glioma	24842668	Cancer	brain
GSM1148893	GSE47399	hela cells transduced with scrambled shrna passages: 16-18 cell types: hela cells transduced with scrambled shrna treatment: scrambled	23664972	Cancer	female reproductive
GSM1163032	GSE47944Xx-xXGSE47965	skin	29457001	Normal	skin
GSM1212181	GSE48889	hela cells cell type: hela cells treatment: camptothecin	16836863	Cancer	female reproductive
GSM1163001	GSE47944Xx-xXGSE47965	skin	22480433	Normal	skin
GSM1187142	GSE48933	osteosarcoma cell type: cybrid mtdna genotype: control sample type: polya rna	20367043	Cancer	bone
GSM1186015	GSE48865	glioma	17463000	Cancer	brain
GSM1198480	GSE49379	vc strain/background: c57bl/6 tissue: primary visual cortex sex: f age years : 52	12861823	Normal	brain
GSM1185641	GSE48850	thyroid tissue disease state: normal tissue: thyroid	88712367	Normal	thyroid
GSM1186048	GSE48865	glioma	18157858	Cancer	brain
GSM922148	GSE36552	4-cell embryo#1 cell type: human preimplantation blastomere developmental stage: early blastomere tissue: h	26892293	Normal	prenatal
GSM1186030	GSE48865	glioma	25775586	Cancer	brain
GSM1183337	GSE48678	foreskin fibroblasts cell type: foreskin fibroblasts camptothecin exposure time: 60 minutes bromouridine labelin	12191258	Normal	stem-like
GSM1023087	GSE41716	ips passage number: 42 cell type: ips	175507816	Normal	stem-like
GSM1186013	GSE48865	glioma	16153625	Cancer	brain
GSM1197631	GSE49339	hela cell cell line: hela treatment: 40nm sirna knock-down for 48h, then add actinomycin for 0h	14211693	Cancer	female reproductive
GSM1185888	GSE48865	glioma	25447738	Cancer	brain
GSM1216788	GSE50244Xx-xXGSE50398	pancreatic islets tissue: pancreatic islets age: 47 bmi: 22 9 gender: female year of birth: 1963	26571218	Normal	pancreas
GSM1087863	GSE44618	gm12878 labexpid: 12523 cell line: gm12878	32223861	Normal	immune
GSM1249136	GSE51607	induced pluripotent stem cell from rtt patient cell type: rtt5 fibroblast passage: 4 mutation: x487w treatment: no	64238814	Normal	stem-like
GSM922193	GSE36552	morulae #2 cell type: human preimplantation blastomere developmental stage: early blastomere tissue: h	23578075	Normal	prenatal
GSM1216825	GSE50244Xx-xXGSE50398	pancreatic islets tissue: pancreatic islets age: 68 bmi: 29 4 gender: female year of birth: 1943	16971867	Normal	pancreas
GSM1215103	GSE50174	cumulus granulosa tissue: ovary age: 32	43320397	Normal	female reproductive
GSM922170	GSE36552	8-cell embryo#3 cell type: human preimplantation blastomere developmental stage: early blastomere tissue: h	32630151	Normal	prenatal
GSM854408	GSE34740	k-562 cell line cell type: immortalised chronic myelogenous leukemia cml cell line: k562 sample type: k-5	6788765	Cancer	immune
GSM1185948	GSE48865	glioma	22902237	Cancer	brain
GSM1163026	GSE47944Xx-xXGSE47965	skin	29393975	Normal	skin
GSM1194810	GSE49159	nhdf, tgfbeta + exudate cell type: human primary dermal fibroblast donor: donor b passage: between 4 and 7	21310591	Normal	stem-like
GSM830457	GSE33592	mcf10a breast epithelial cells cell type: mcf10a breast epithelial cells growth stage: ras-transformed time: 8d rna su	22939575	Normal	mammary
GSM1228209	GSE50760	normal colon tissue: normal-looking surrounding colonic epithelium ajcc stage: stage iv	27824996	Normal	intestines
GSM1019743	GSE41586Xx-xXGSE41588	ht29 treated with 10 Âµm of 5-aza cell line: ht29 cell type: colon cancer	15464327	Cancer	intestines
GSM985104	GSE40111Xx-xXGSE40112	m6atracer-vp16+/damlaminb1+ cell line: ht1080 clone: m6a-tracer-vp16 treatment protocol: doxycycline -/ shield +	26194580	Cancer	stem-like
GSM1197632	GSE49339	hela cell cell line: hela treatment: 40nm sirna knock-down for 48h, then add actinomycin for 3h	17750628	Cancer	female reproductive
GSM1249137	GSE51607	induced pluripotent stem cell from rtt patient cell type: rtt5 fibroblast passage: 16 mutation: x487w treatment: no	67462163	Normal	stem-like
GSM1216823	GSE50244Xx-xXGSE50398	pancreatic islets tissue: pancreatic islets age: 61 bmi: 28 7 gender: female year of birth: 1949	16653394	Normal	pancreas
GSM922264	GSE36552	hesc passage#10 cell type: human embryonic stem cell developmental stage: peri-implantation stem cells tiss	19989320	Normal	stem-like
GSM1203318	GSE48173Xx-xXGSE49642	acute myeloid leukemia tissue: blood	95277162	Cancer	immune
GSM1186036	GSE48865	glioma	24110702	Cancer	brain
GSM1241153	GSE51254	hct116 cdna synthesis method: nugen ovation library construction method: nebnext ligation cell l	7228164	Cancer	intestines
GSM1241376	GSE51264	prefrontal cortex pfc sex: male age year : 22 age day : 322	7329804	Normal	brain
GSM1234117	GSE50893	lymphoblastoid cell lines cell line: 19239 antibody: rna-seq replicate: 1	16323600	Normal	immune
GSM1185985	GSE48865	glioma	18935907	Cancer	brain
GSM1131339	GSE46502Xx-xXGSE46503	primary huvecs cell type: primary human umbilical vein endothelial cells passage: 4-6 infected with: a len	29928808	Normal	endothelial
GSM1186113	GSE48865	glioma	20193711	Cancer	brain
GSM1241141	GSE51254	hct116 cdna synthesis method: clontech smarter library construction method: nextera transposon c	33945329	Cancer	intestines
GSM1239118	GSE51124	ffpe breast tumor tissue id: brb123 er/pr/her2 status: + / + / - tumor size: 1 7cm tumor grade: 2 mol	9005752	Cancer	mammary
GSM990770	GSE40291	huvec cell type: huvec	56735896	Normal	endothelial
GSM1186002	GSE48865	glioma	20741719	Cancer	brain
GSM1186118	GSE48865	glioma	22479017	Cancer	brain
GSM1239122	GSE51124	ffpe breast tumor tissue id: brb212 er/pr/her2 status: - / - / + tumor size: 2cm tumor grade: 3 molec	9846386	Cancer	mammary
GSM938909	GSE38233	cultured b-cells cell type: b-cells cell line: gm12750 directional rnaseq: non-directional experiment: r	19221030	Normal	immune
GSM1087868	GSE44618	gm12878 labexpid: 12537 cell line: gm12878	14874997	Normal	immune
GSM1241147	GSE51254	hct116 cdna synthesis method: nugen ovation library construction method: nextera transposon cell	7947992	Cancer	intestines
GSM1126612	GSE46224	human left ventricle apex tissue tissue: left ventricle apex tissue diagnosis: non-failing lvad support: nil	7206805	Normal	cardiac
GSM1241355	GSE51264	prefrontal cortex pfc sex: male age year : 0 age day : 96	9309849	Normal	brain
GSM1095132	GSE44976	ctrl_rbm10 oe 2_rna-seq cell type: human embryonic kidney hek 293 t-rex flp-in cell lines stable cell line: stable ce	147653534	Normal	prenatal
GSM1077428	GSE44061Xx-xXGSE44065	hel cells cell line: human erythroleukemia cell line, hel genotype/variation: kap1 kd activation: not	33159692	Cancer	immune
GSM1185151	GSE48812	pc3_6 hrs_dmso cell type: androgen-independent prostate cancer epithelial cells pc-3 time point: 6 hoursxx-x	11228057	Cancer	prostate
GSM1228195	GSE50760	primary colorectal cancer tissue: primary colorectal cancer ajcc stage: stage iv	24056742	Cancer	intestines
GSM1216835	GSE50244Xx-xXGSE50398	pancreatic islets tissue: pancreatic islets age: 63 bmi: 26 1 gender: male year of birth: 1949 hb	15736061	Normal	pancreas
GSM1186084	GSE48865	glioma	16749042	Cancer	brain
GSM854407	GSE34740	k-562 cell line cell type: immortalised chronic myelogenous leukemia cml cell line: k562 sample type: k-5	5949142	Cancer	immune
GSM1185958	GSE48865	glioma	21264676	Cancer	brain
GSM1234194	GSE50893	lymphoblastoid cell lines cell line: 2610 antibody: rz replicate: 1	18054534	Normal	immune
GSM1216821	GSE50244Xx-xXGSE50398	pancreatic islets tissue: pancreatic islets age: 69 bmi: 24 5 gender: male year of birth: 1942 hb	24988632	Normal	pancreas
GSM1087873	GSE44618	gm12878 labexpid: 12542 cell line: gm12878	16126674	Normal	immune
GSM922253	GSE36552	hesc passage#10 cell type: human embryonic stem cell developmental stage: peri-implantation stem cells tiss	27094382	Normal	stem-like
GSM990768	GSE40291	rac-vec cell type: rac-vec	41305608	Normal	endothelial
GSM1126620	GSE46224	human left ventricle apex tissue tissue: left ventricle apex tissue diagnosis: ischemic cardiomyopathy lvad support: pre-lva	20700836	Normal	cardiac
GSM1088317	GSE44646Xx-xXGSE54726	ips cell type: hipscs passages: 10 clone: 7	101320854	Normal	stem-like
GSM1185146	GSE48812	lncap_24 hrs_sfn cell type: androgen-dependent prostate cancer epithelial cells lncap time point: 24 hoursxx-x	11792692	Cancer	prostate
GSM990767	GSE40291	rac-vec cell type: rac-vec	36593054	Normal	endothelial
GSM922271	GSE36552	hesc passage#10 cell type: human embryonic stem cell developmental stage: peri-implantation stem cells tiss	18911092	Normal	stem-like
GSM1198477	GSE49379	vc strain/background: c57bl/6 tissue: primary visual cortex sex: m age years : 21	9809500	Normal	brain
GSM1129340	GSE45982	tonsillar naÃ¯ve b cells cell type: tonsillar naive b cells treatment: na purification: cells purified from normal f	112057216	Normal	immune
GSM1203327	GSE48173Xx-xXGSE49642	acute myeloid leukemia tissue: blood	100363123	Cancer	immune
GSM1203324	GSE48173Xx-xXGSE49642	acute myeloid leukemia tissue: blood	81216020	Cancer	immune
GSM1089284	GSE44718	bronchial epithelial cells donor: c36 genotype/variation: h2b-gfp-expressing	28864854	Normal	respiratory
GSM1186095	GSE48865	glioma	17632052	Cancer	brain
GSM1041197	GSE42509Xx-xXGSE45833	immortalized primary fibroblasts cell line: bj cells condition: proliferation, normal conditions	44615915	Normal	stem-like
GSM1186115	GSE48865	glioma	23159361	Cancer	brain
GSM1212185	GSE48889	hela cells cell type: hela cells treatment: isoginkgetin	12359560	Cancer	female reproductive
GSM1087860	GSE44618	gm12878 labexpid: 12519 cell line: gm12878	48442297	Normal	immune
GSM1023069	GSE41716	ips passage number: 4 cell type: ips	147599477	Normal	stem-like
GSM1185899	GSE48865	glioma	16949200	Cancer	brain
GSM1087877	GSE44618	gm12878 labexpid: 12820 cell line: gm12878	14823061	Normal	immune
GSM896806	GSE36552	cdnas of individual cells of preimplantation embryos cell type: human preimplantation blastomere zygote developmental stage: early blastomere	21480660	Normal	prenatal
GSM922172	GSE36552	8-cell embryo#3 cell type: human preimplantation blastomere developmental stage: early blastomere tissue: h	26111769	Normal	prenatal
GSM896812	GSE36552	cdnas of individual cells of preimplantation embryos cell type: human preimplantation blastomere 2-cell developmental stage: early blastomere	32982527	Normal	prenatal
GSM1057332	GSE43143	neuron cell type: neuron	27357260	Normal	brain
GSM1186112	GSE48865	glioma	16975166	Cancer	brain
GSM913882	GSE37211	parathyroid adenoma patient: 2 tissue: parathyroid tumor agent: dpn time: 48h	9715579	Cancer	thyroid
GSM1126614	GSE46224	human left ventricle apex tissue tissue: left ventricle apex tissue diagnosis: non-failing lvad support: nil	9277602	Normal	cardiac
GSM1223895	GSE50580Xx-xXGSE50583	human 293t cell line: 293t treatment: wtap overexpressed age: embryo tissue: embryonic kidney	18048487	Normal	prenatal
GSM922266	GSE36552	hesc passage#10 cell type: human embryonic stem cell developmental stage: peri-implantation stem cells tiss	23432579	Normal	stem-like
GSM1115085	GSE45785Xx-xXGSE45833	immortalized primary fibroblasts cell line: bj cells condition: nutlin-3a, 4h	34065175	Normal	stem-like
GSM1216763	GSE50244Xx-xXGSE50398	pancreatic islets tissue: pancreatic islets age: 45 bmi: 29 4 gender: female year of birth: 1964	23354812	Normal	pancreas
GSM1163024	GSE47944Xx-xXGSE47965	skin	22728970	Normal	skin
GSM1241331	GSE51261	hela cells cell line: hela tissue: cervical cancer transfection: lentivirus carrying bs69-1 shrna	62986651	Cancer	female reproductive
GSM1009636	GSE41166	primary human umbilical vein endothelial cells cell type: primary human umbilical vein endothelial cells passages: p3-6 treatment: vegfxx-	32967668	Normal	endothelial
GSM1239144	GSE51124	fresh-frozen breast tumor tissue id: mcjbcr028 er/pr/her2 status: + / + / + tumor size: 1cm tumor grade: 2 mo	24174947	Cancer	mammary
GSM1241364	GSE51264	prefrontal cortex pfc sex: female age year : 4 age day : 274	7868375	Normal	brain
GSM1250454	GSE51684Xx-xXGSE51741	primary fibroblast cell cultures tissue: fibroblast gender: male age: 46 years genotype: unknown mutation diagnosis:	5490391	Normal	stem-like
GSM1234532	GSE51005	truss-guided prostatic biopsy of clinically advanced/metastatic prostate cancer tissue tissue: prostate tumour time point: post-treatment	19561959	Cancer	prostate
GSM1194809	GSE49159	nhdf, exudate cell type: human primary dermal fibroblast donor: donor b passage: between 4 and 7	23083530	Normal	stem-like
GSM986137	GSE40137	hek293 cell line: hek293 sirna: scrambled-a fragmentation: rnase i digestion	8871386	Normal	prenatal
GSM1228194	GSE50760	primary colorectal cancer tissue: primary colorectal cancer ajcc stage: stage iv	19342382	Cancer	intestines
GSM1132426	GSE46562	control neurons sample group: control tissue: 14 day neurons	65788203	Normal	brain
GSM1234177	GSE50893	lymphoblastoid cell lines cell line: 2588 antibody: rna-seq replicate: 2	16031234	Normal	immune
GSM1216816	GSE50244Xx-xXGSE50398	pancreatic islets tissue: pancreatic islets age: 64 bmi: 30 5 gender: male year of birth: 1947 hb	17589966	Normal	pancreas
GSM922261	GSE36552	hesc passage#10 cell type: human embryonic stem cell developmental stage: peri-implantation stem cells tiss	20874379	Normal	stem-like
GSM1212192	GSE48889	lymphocyte cell lines cell type: lymphocyte cell lines treatment: control	20498045	Normal	immune
GSM1241363	GSE51264	prefrontal cortex pfc sex: male age year : 4 age day : 258	8162010	Normal	brain
GSM1185995	GSE48865	glioma	16098122	Cancer	brain
GSM1216827	GSE50244Xx-xXGSE50398	pancreatic islets tissue: pancreatic islets age: 64 bmi: 25 1 gender: male year of birth: 1947 hb	19406633	Normal	pancreas
GSM1194695	GSE49155	lung cancer	31277615	Cancer	respiratory
GSM1185960	GSE48865	glioma	15590581	Cancer	brain
GSM1241379	GSE51264	prefrontal cortex pfc sex: female age year : 28 age day : 0	9859108	Normal	brain
GSM1220862	GSE50535	ffpe_post-treatment age: 43 yrs gender: female date of melanoma diagnosis: 2010-09-08 type of primary melan	11123798	Cancer	skin
GSM922154	GSE36552	4-cell embryo#3 cell type: human preimplantation blastomere developmental stage: early blastomere tissue: h	37653924	Normal	prenatal
GSM1216814	GSE50244Xx-xXGSE50398	pancreatic islets tissue: pancreatic islets age: 70 bmi: 22 5 gender: female year of birth: 1941	15282783	Normal	pancreas
GSM1241384	GSE51264	prefrontal cortex pfc sex: male age year : 50 age day : 0	9617806	Normal	brain
GSM1223908	GSE50582Xx-xXGSE50583	human 293t cells cell line: 293t treatment: wtap deficient age: embryo tissue: embryonic kidney	40352871	Normal	prenatal
GSM1163029	GSE47944Xx-xXGSE47965	skin	26072552	Normal	skin
GSM1186044	GSE48865	glioma	19556018	Cancer	brain
GSM1239125	GSE51124	ffpe breast tumor tissue id: brb277 er/pr/her2 status: + / + / + tumor size: 3cm tumor grade: 3 molec	10258134	Cancer	mammary
GSM980646	GSE39878	b-cells cell type: b-cells individual: gm12004 assay: precision global run-on	15354111	Normal	immune
GSM1203330	GSE48173Xx-xXGSE49642	acute myeloid leukemia tissue: bone marrow	80683736	Cancer	immune
GSM1224930	GSE50630	frozen metastatic cells from bone marrow biopsy metastatic site: bone marrow fragmentsize: 300 bp	22332039	Cancer	immune
GSM1194807	GSE49159	nhdf, exudate cell type: human primary dermal fibroblast donor: donor a passage: between 4 and 7	19379232	Normal	stem-like
GSM1185143	GSE48812	lncap_24 hrs_dmso cell type: androgen-dependent prostate cancer epithelial cells lncap time point: 24 hoursxx-x	14336524	Cancer	prostate
GSM1087869	GSE44618	gm12878 labexpid: 12538 cell line: gm12878	18349583	Normal	immune
GSM1069745	GSE43726	mcf-7_mir-26a cell line: mcf-7 cell type: epithelial breast cancer cells genotype/variation: overexpressi	13305744	Cancer	mammary
GSM1099036	GSE45202Xx-xXGSE45203	mda-mb-453 cells transfected with control sirna followed by dht treatment cell line: mda-mb-453 cell type: breast cancer	16314847	Cancer	mammary
GSM1185933	GSE48865	glioma	16299759	Cancer	brain
GSM869034	GSE35468Xx-xXGSE58161	primary human keratinocytes cell type: primary keratinocytes day of differentiation: d3	66964411	Normal	skin
GSM1089286	GSE44718	bronchial epithelial cells donor: c29 genotype/variation: dn-grhl2-expressing	23287973	Normal	respiratory
GSM1186077	GSE48865	glioma	24519237	Cancer	brain
GSM990765	GSE40291	rac-vec cell type: rac-vec	34422424	Normal	endothelial
GSM938901	GSE38233	cultured b-cells cell type: b-cells cell line: gm12004 directional rnaseq: non-directional experiment: c	171324505	Normal	immune
GSM985098	GSE40111Xx-xXGSE40112	m6atracer-vp16+/damlaminb1+ cell line: ht1080 clone: m6a-tracer-vp16 treatment protocol: doxycycline -/ shield +	27555456	Cancer	stem-like
GSM913887	GSE37211	parathyroid adenoma patient: 3 tissue: parathyroid tumor agent: dpn time: 24h	14938447	Cancer	thyroid
GSM1241150	GSE51254	hct116 cdna synthesis method: nugen ovation library construction method: nextera transposon cell	18174277	Cancer	intestines
GSM1163036	GSE47944Xx-xXGSE47965	skin	49756473	Normal	skin
GSM922226	GSE36552	hesc passage#0 cell type: human embryonic stem cell developmental stage: peri-implantation stem cells tiss	18038295	Normal	stem-like
GSM1151058	GSE47488Xx-xXGSE47678	hct116 cells cell line: hct116 genotype/variation: wild type	155166390	Cancer	intestines
GSM907013	GSE36952	human monocyte derived macrophages donor: 1 cell type: m1 macrophages classically activated	18521098	Normal	immune
GSM1162988	GSE47944Xx-xXGSE47965	skin	23893424	Normal	skin
GSM1100305	GSE45263	prefrontal cortex tissue: prefrontal cortex organism: human	9780760	Normal	brain
GSM1216779	GSE50244Xx-xXGSE50398	pancreatic islets tissue: pancreatic islets age: 50 bmi: 24 5 gender: male year of birth: 1960 hb	23419099	Normal	pancreas
GSM1186025	GSE48865	glioma	15009121	Cancer	brain
GSM1241365	GSE51264	prefrontal cortex pfc sex: male age year : 7 age day : 272	9886051	Normal	brain
GSM1248730	GSE51584	u2os cells transfection: mir-1 duplex time: 32 hours	28934264	Cancer	bone
GSM1185870	GSE48865	glioma	16881404	Cancer	brain
GSM1087866	GSE44618	gm12878 labexpid: 12535 cell line: gm12878	18222806	Normal	immune
GSM942210	GSE38447	human breast adenocarcinoma cell-line mcf7 cell line: mcf7 passage: 7 sirna: on-targetplus non-targeting sirna against gata3 treat	32690679	Cancer	mammary
GSM808734	GSE32625	hipscs cell type: hipscs passages: 5 clone: 3	53743602	Normal	stem-like
GSM1212191	GSE48889	lymphocyte cell lines cell type: lymphocyte cell lines treatment: control	18752948	Normal	immune
GSM1216809	GSE50244Xx-xXGSE50398	pancreatic islets tissue: pancreatic islets age: 59 bmi: 25 7 gender: female year of birth: 1952	15682732	Normal	pancreas
GSM1186049	GSE48865	glioma	20377868	Cancer	brain
GSM1186050	GSE48865	glioma	15903767	Cancer	brain
GSM1054023	GSE42960	primary cultured lymphocytes tissue: pbmc treatment: un-treated control	21492268	Normal	immune
GSM922275	GSE36552	hesc passage#10 cell type: human embryonic stem cell developmental stage: peri-implantation stem cells tiss	15611537	Normal	stem-like
GSM1185913	GSE48865	glioma	24497900	Cancer	brain
GSM985095	GSE40111Xx-xXGSE40112	m6atracer-gfp+/damlaminb1+ cell line: ht1080 clone: m6a-tracer treatment protocol: doxycycline -/ shield +	27431159	Cancer	stem-like
GSM1185928	GSE48865	glioma	21438826	Cancer	brain
GSM1131540	GSE46513	colon location: ascending colon disease: sessile serrated polyp sex: female	9183891	Normal	intestines
GSM1216756	GSE50244Xx-xXGSE50398	pancreatic islets tissue: pancreatic islets age: 62 bmi: 27 7 gender: female year of birth: 1946	15036496	Normal	pancreas
GSM1154040	GSE43070	breast cancer mcf7 cells treatment: Î²-estradiol 100nm 160min experiment: rna-seq antibody: no restriction enz	22008459	Cancer	mammary
GSM1185961	GSE48865	glioma	16159852	Cancer	brain
GSM1013481	GSE32260Xx-xXGSE41279	myeloid leukemia cell line: hl60 rna fraction: non-polyadenylated rna	79535307	Cancer	immune
GSM1065162	GSE43549	unfused human fib sample type: unfused human fib cell line s : human fibroblast	17080127	Normal	stem-like
GSM1186090	GSE48865	glioma	21231671	Cancer	brain
GSM913890	GSE37211	parathyroid adenoma patient: 3 tissue: parathyroid tumor agent: oht time: 48h	8911935	Cancer	thyroid
GSM1217956	GSE50386	facs-sorted pancreatic islet tissue: pancreatic islets cell type: alpha donor id: cith068	26788665	Normal	pancreas
GSM1023077	GSE41716	ips passage number: 7 cell type: ips	9102978	Normal	stem-like
GSM922150	GSE36552	4-cell embryo#2 cell type: human preimplantation blastomere developmental stage: early blastomere tissue: h	40185191	Normal	prenatal
GSM1087895	GSE44618	gm12878 labexpid: 13301 cell line: gm12878	58623559	Normal	immune
GSM913886	GSE37211	parathyroid adenoma patient: 3 tissue: parathyroid tumor agent: control time: 48h	9867728	Cancer	thyroid
GSM1207205	GSE43143	neuron cell type: neuron	29614336	Normal	brain
GSM1185867	GSE48865	glioma	25327952	Cancer	brain
GSM1173122	GSE48230	pc3-epi cell line: pc3 cell type: prostate cancer cells treatment: control epithelial	73510231	Cancer	prostate
GSM1071857	GSE43834	kasumi-1 cells tissue: hematopoietic tumor stage: acute myeloid leukemia gene knockdown: none	189721844	Cancer	immune
GSM1216832	GSE50244Xx-xXGSE50398	pancreatic islets tissue: pancreatic islets age: 60 bmi: 25 gender: female year of birth: 1952 hb	20548870	Normal	pancreas
GSM1145332	GSE47121	hela cells cell type: hela cells method: gmuct molecule: uncapped/cleaved rna	7788423	Cancer	female reproductive
GSM1241352	GSE51264	prefrontal cortex pfc sex: female age year : 0 age day : 16	6667464	Normal	brain
GSM1185639	GSE48850	thyroid tissue disease state: normal tissue: thyroid	42845275	Normal	thyroid
GSM1087896	GSE44618	gm12878 labexpid: 13302 cell line: gm12878	27115503	Normal	immune
GSM1249135	GSE51607	induced pluripotent stem cell from rtt patient cell type: rtt1 fibroblast passage: 7 mutation: t158m treatment: no	80334654	Normal	stem-like
GSM1185941	GSE48865	glioma	24252210	Cancer	brain
GSM1228201	GSE50760	primary colorectal cancer tissue: primary colorectal cancer ajcc stage: stage iv	23262572	Cancer	intestines
GSM1215135	GSE50177	hek293t17 cell culture biological replicate: 1	17177247	Normal	prenatal
GSM1234236	GSE50893	lymphoblastoid cell lines cell line: ms1 antibody: rna-seq replicate: 2	16574011	Normal	immune
GSM1185160	GSE48812	pc3_24 hrs_sfn cell type: androgen-independent prostate cancer epithelial cells pc-3 time point: 24 hoursxx-	17735606	Cancer	prostate
GSM1249878	GSE51633	hek293t cell cell line: human embryonic kidney 293 cells sirna transfection: sibrd4-2	6348786	Normal	prenatal
GSM1186122	GSE48865	glioma	13114260	Cancer	brain
GSM1041194	GSE42509Xx-xXGSE45833	immortalized primary fibroblasts cell line: bj cells condition: quiescence induced by serum depletion	23456498	Normal	stem-like
GSM1129343	GSE45982	tonsillar naÃ¯ve b cells cell type: tonsillar naive b cells treatment: na purification: cells purified from normal f	107306284	Normal	immune
GSM1203322	GSE48173Xx-xXGSE49642	acute myeloid leukemia tissue: bone marrow	82425109	Cancer	immune
GSM1186075	GSE48865	glioma	20858346	Cancer	brain
GSM1186096	GSE48865	glioma	30278142	Cancer	brain
GSM941211	GSE38393Xx-xXGSE38452	lncap-sigata2 cell line: lncap cell type: prostate cancer cells treated with: sigata2 passages: 32-34	34586033	Cancer	prostate
GSM1249875	GSE51633	hek293t cell cell line: human embryonic kidney 293 cells sirna transfection: sijmjd6-1	5556757	Normal	prenatal
GSM922149	GSE36552	4-cell embryo#1 cell type: human preimplantation blastomere developmental stage: early blastomere tissue: h	22655454	Normal	prenatal
GSM1155634	GSE42951	ecenh3 rna-seq cell line: hela s3 cell type: cervical cancer genotype/variation: wild type	28796912	Cancer	female reproductive
GSM1186064	GSE48865	glioma	19556395	Cancer	brain
GSM1006727	GSE41009	rna-seq h1-hesc-48hr-activin cell type: h1 embryonic stem cells drug treatment: activin drug concentration: 50ng/ml	94083346	Normal	stem-like
GSM1173503	GSE48263	hela_control_ cell line: hela pv cell type: human carcinoma cells transfected with: antisense morpholino	77205955	Cancer	female reproductive
GSM1194814	GSE49159	nhdf, tgfbeta + exudate cell type: human primary dermal fibroblast donor: donor a passage: between 4 and 7	26833968	Normal	stem-like
GSM913874	GSE37211	parathyroid adenoma patient: 1 tissue: parathyroid tumor agent: control time: 48h	12927290	Cancer	thyroid
GSM922187	GSE36552	morulae #2 cell type: human preimplantation blastomere developmental stage: early blastomere tissue: h	26261033	Normal	prenatal
GSM1234176	GSE50893	lymphoblastoid cell lines cell line: 2588 antibody: rna-seq replicate: 1	17789935	Normal	immune
GSM1113300	GSE45732Xx-xXGSE46073	breast cancer cells cell line: mcf7 cell type: breast cancer cells transfection: sictcf	45999214	Cancer	mammary
GSM1250475	GSE51684Xx-xXGSE51741	primary fibroblast cell cultures tissue: fibroblast gender: male age: 55 years genotype: no known relevant mutationsxx-x	11059217	Normal	stem-like
GSM1197615	GSE49339	hela cell cell line: hela treatment: 40nm sirna knock-down for 48h	30949750	Cancer	female reproductive
GSM1202470	GSE48173Xx-xXGSE49601	acute lymphoblastic leukemia tissue: bone marrow	77999060	Cancer	immune
GSM1006724	GSE41009	rna-seq h1-hesc cell type: h1 embryonic stem cells	121666837	Normal	stem-like
GSM1186123	GSE48865	glioma	21049890	Cancer	brain
GSM1216817	GSE50244Xx-xXGSE50398	pancreatic islets tissue: pancreatic islets age: 68 bmi: 24 5 gender: male year of birth: 1943 hb	25827493	Normal	pancreas
GSM1186125	GSE48865	glioma	20319236	Cancer	brain
GSM1133249	GSE46611	lcl cell line established using ebv b95-8 bacmid lacking ebv-mir-bhrf1-1 d1 , rna-seq biological r cell line: lcl-bacd1	16440321	Normal	immune
GSM1241149	GSE51254	hct116 cdna synthesis method: nugen ovation library construction method: nextera transposon cell	20631100	Cancer	intestines
GSM1185892	GSE48865	glioma	16254184	Cancer	brain
GSM1185930	GSE48865	glioma	18981754	Cancer	brain
GSM1100300	GSE45263	prefrontal cortex tissue: prefrontal cortex organism: human	12453530	Normal	brain
GSM1041193	GSE42509Xx-xXGSE45833	immortalized primary fibroblasts cell line: bj cells condition: quiescence induced by serum depletion	21568886	Normal	stem-like
GSM1100301	GSE45263	prefrontal cortex tissue: prefrontal cortex organism: human	11594180	Normal	brain
GSM1228216	GSE50760	normal colon tissue: normal-looking surrounding colonic epithelium ajcc stage: stage iv	20819849	Normal	intestines
GSM1071859	GSE43834	kasumi-1 cells tissue: hematopoietic tumor stage: acute myeloid leukemia gene knockdown: none	153463993	Cancer	immune
GSM913889	GSE37211	parathyroid adenoma patient: 3 tissue: parathyroid tumor agent: oht time: 24h	27826249	Cancer	thyroid
GSM1203323	GSE48173Xx-xXGSE49642	acute myeloid leukemia tissue: blood	98125913	Cancer	immune
GSM1186101	GSE48865	glioma	23460944	Cancer	brain
GSM1163062	GSE47944Xx-xXGSE47965	skin	43115137	Normal	skin
GSM1216829	GSE50244Xx-xXGSE50398	pancreatic islets tissue: pancreatic islets age: 56 bmi: 24 2 gender: female year of birth: 1955	28178917	Normal	pancreas
GSM1228217	GSE50760	normal colon tissue: normal-looking surrounding colonic epithelium ajcc stage: stage iv	19575803	Normal	intestines
GSM985099	GSE40111Xx-xXGSE40112	m6atracer-gfp-/damlaminb1- cell line: ht1080 clone: m6a-tracer treatment protocol: doxycycline +/ shield -	28542127	Cancer	stem-like
GSM1023082	GSE41716	ips passage number: 9 cell type: ips	9217572	Normal	stem-like
GSM996202	GSE40548	neutrophil sex: male age: 58 treatment: incubated for 1h with gm-csf 5 ng/ml	33076878	Normal	immune
GSM1143672	GSE47042Xx-xXGSE47043	mcf7_unstimulated cell line: mcf7 cell type: breast cancer cells stimulated with: none unstimluated ns con	25528370	Cancer	mammary
GSM1185965	GSE48865	glioma	12695965	Cancer	brain
GSM1126630	GSE46224	human left ventricle apex tissue tissue: left ventricle apex tissue diagnosis: non-ischemic cardiomyopathy lvad support: pre	10978184	Normal	cardiac
GSM1020215	GSE41616	corneal endothelial cells cell type: corneal endothelial cells age: gestation age 16-18wk	42290869	Normal	endothelial
GSM929910	GSE37918	mcf-7_mir-nc cell line: mcf-7 cell type: epithelial breast cancer cells genotype/variation: control	12947684	Cancer	mammary
GSM1186034	GSE48865	glioma	27436409	Cancer	brain
GSM1023062	GSE41716	ips passage number: 6 cell type: ips	22260577	Normal	stem-like
GSM1087881	GSE44618	gm12878 labexpid: 13277 cell line: gm12878	44675277	Normal	immune
GSM1087878	GSE44618	gm12878 labexpid: 13274 cell line: gm12878	35482446	Normal	immune
GSM1197611	GSE49339	hela cell cell line: hela treatment: over-express n-terminal flag-tagged ythdf2 for 24h 0 75ug plasmid/ml	17846232	Cancer	female reproductive
GSM1216796	GSE50244Xx-xXGSE50398	pancreatic islets tissue: pancreatic islets age: 54 bmi: 25 7 gender: female year of birth: 1956	19073976	Normal	pancreas
GSM1185900	GSE48865	glioma	22684398	Cancer	brain
GSM1186110	GSE48865	glioma	16297680	Cancer	brain
GSM1246808	GSE51518Xx-xXGSE51519	primary skin fibroblast, early timepoint e age yr : 50 tissue: primary skin fibroblast time point: early timepoint e	58545756	Normal	stem-like
GSM938896	GSE38233	cultured b-cells cell type: b-cells cell line: gm12750 directional rnaseq: directional experiment: cdnad	151711724	Normal	immune
GSM1174217	GSE48286	hela barcode: cgatgt sample note: barcode provided after read name in fastq file cell line: hela	9032030	Cancer	female reproductive
GSM985096	GSE40111Xx-xXGSE40112	m6atracer-vp16-/damlaminb1- cell line: ht1080 clone: m6a-tracer-vp16 treatment protocol: doxycycline +/ shield -	21639536	Cancer	stem-like
GSM1234118	GSE50893	lymphoblastoid cell lines cell line: 19239 antibody: rna-seq replicate: 2	16730798	Normal	immune
GSM1186052	GSE48865	glioma	15129842	Cancer	brain
GSM1185920	GSE48865	glioma	20771605	Cancer	brain
GSM1812002	GSE70620Xx-xXGSE70709	induced regulatory t cells cell type: treg cell treatment: cpi-703 concentration: 4um	22884557	Normal	immune
GSM2042937	GSE77039	ht29_rnaseq_48h_gw3965 cell line: ht29 cell type: colorectal adenocarcinoma agent: gw3965 time: 48hr chip	15961705	Cancer	intestines
GSM1256823	GSE51984	healthy adult cell type: monocytes sorted by surface marker: cd14+ within monocyte gate pooled or single	31024325	Normal	immune
GSM1674775	GSE68538	extra medullary prone clone cell type: multiple myeloma extra medullary prone clone	40654749	Cancer	brain
GSM1636895	GSE67039Xx-xXGSE67040	acute myeloid leukemia tissue: heparinised blood cell type: acute myeloid leukemia aml cells	72632681	Cancer	immune
GSM1399202	GSE57982	cutll1 cells cell type: human t-all cell line cell line: cuttl1	29518568	Cancer	immune
GSM1624229	GSE66507	human embryo developmental stage: blastocyst lineage: trophectoderm embryo number: embryo 8	53347654	Normal	prenatal
GSM1293750	GSE53450Xx-xXGSE53452	prostate tissue: prostate	13467481	Normal	prostate
GSM2029257	GSE76284	human preimplantation embryo cell type: blastocyst single cell sample type: heterologous pronuclear transfer embryo 4	33406207	Normal	prenatal
GSM2310429	GSE86931	skeletal muscle treatment: cycling session 70 min, 70% vâ€™Ð¾ 2max tissue: vastus lateralis muscle time	25163577	Normal	muscle
GSM2107860	GSE79888	gcb-dlbcl cell line sudhl6, treated with dmso for 24 hours, replicate 2 cell type: diffuse large b-cell lymphoma cell line	26998573	Cancer	immune
GSM1401701	GSE58135	er+ breast cancer primary tumor tissue: er+ breast cancer primary tumor	33709536	Cancer	mammary
GSM2041717	GSE76970	5ilaf ssea4- subpopulation ucla20n hescs library type: ovation rnaseq system v2 passage number: passage 20	15877581	Normal	stem-like
GSM1293747	GSE53450Xx-xXGSE53452	prostate tissue: prostate	10747349	Normal	prostate
GSM1522284	GSE62207	ileal biopsy from a icd naÃ¯ve treatment a1a male tissue: ileum sample type: ileal biopsy diagnosis: icd age at diagnosis: 8 75 gende	8344470	Normal	intestines
GSM1399203	GSE57982	cutll1 cells cell type: human t-all cell line cell line: cuttl1	13637820	Cancer	immune
GSM1539029	GSE63055Xx-xXGSE63058	skin fibroblast-derived ipsc genotype: 7dupasd donor: gdb-cf gender: male culture: single-cell culture spike-in:	31215058	Normal	stem-like
GSM1290214	GSE53370	mda-468-input cell line: mda-468 cell type: human breast cancer cells	13918716	Cancer	mammary
GSM1588887	GSE65185Xx-xXGSE65186	melanoma	43049613	Cancer	skin
GSM1400979	GSE58111Xx-xXGSE58112	sieif4ai total cell line: mcf7	11831145	Cancer	mammary
GSM1528651	GSE62544	leimyosarcoma tissue: soft tissue tissue type: leimyosarcoma tissue archive method: ffpe subtypes: ix	14210077	Cancer	muscle
GSM2326892	GSE87290	pbmc tissue: pbmc sex: female race: african american treatment: baseline inflammatory re	119898701	Normal	immune
GSM1930755	GSE74716	mammary epithelial cell line cell line: mcf-10a cell type: mammary epithelial cell line	53434681	Normal	mammary
GSM2107403	GSE79861Xx-xXGSE79967	plko cell line: cultured mcf7 cells atcc htb-22 cell type: luminal epithelial genotype/variati	24367513	Cancer	mammary
GSM1466235	GSE60138	gonadal somatic cells isolated from developmental week 7 genital ridge cell type: gonadal somatic cells isolated from developmental week 7 genital ridge facs: tnap an	22783581	Normal	male reproductive
GSM2152787	GSE81460	hela cells sirna transfection: on-targetplus non-targeting sirna dharmacon	65562860	Cancer	female reproductive
GSM2228468	GSE84170	hela_1_2 cell line: hela input amount: 1,000 ng library protocol: 3 reads+	12082012	Cancer	female reproductive
GSM1598708	GSE57945	ileal biopsy in treatment-naÃ¯ve patient tissue: ileal biopsy sex: female age at diagnosis: 16 67 paris age: a1b diagnosis:	16253423	Normal	intestines
GSM1539030	GSE63055Xx-xXGSE63058	skin fibroblast-derived ipsc genotype: 7dupasd donor: gdb-cf gender: male culture: single-cell culture spike-in:	28370299	Normal	stem-like
GSM1539046	GSE63055Xx-xXGSE63058	mesenchymal stem cells msc , ipsc-derived genotype: atwbs donor: gdb-192 gender: female spike-in: ercc exfold mix 2 library-t	41478287	Normal	stem-like
GSM1642318	GSE67196	brain tissue: cerebellum genotype: healthy	40290245	Normal	brain
GSM2054989	GSE77598	purified human monocytes disease: healthy control mertk haplotype: homozyg ms non-risk	59062613	Normal	immune
GSM1636835	GSE67039Xx-xXGSE67040	acute myeloid leukemia tissue: heparinised blood cell type: acute myeloid leukemia aml cells	66907400	Cancer	immune
GSM1276886	GSE52834	lymphoblastoid cell line cell type: lymphoblastoid cell line hapmap individual: gm19238 condition: knockdown spl	33680685	Normal	immune
GSM1383741	GSE57494	primary human cd14+/cd16+ monocytes cell type: primary cd14+/cd16+ monocytes timepoint: 24hr agent: dmso treatment: stimula	23372903	Normal	immune
GSM1482939	GSE60590Xx-xXGSE60591	skeletal muscle tissue: skeletal muscle gender: male biopsy location: right leg exercise status: traine	14570667	Normal	muscle
GSM1553153	GSE63582Xx-xXGSE63584	sum159 cell line: sum159 drug treatment: dmso duration: 12h barcode already removed : acagtg	37868312	Cancer	mammary
GSM1914486	GSE74201	hd_ipsc_6 region: hd cell type: ipsc group: hd_ipsc	20479647	Normal	stem-like
GSM1273636	GSE52656	acute myeloid leukemia tissue: heparinised blood cell type: acute myeloid leukemia	93423881	Cancer	immune
GSM1371419	GSE56924	u2-os cells cell type: osteosarcoma cell line: u2-os replicate: 1 sirna treatment: bmal1 sirna	17380292	Cancer	bone
GSM2152529	GSE81439Xx-xXGSE81440	rwpe1, control vector cell line: rwpe1 expression: control vector	24536933	Normal	prostate
GSM1323662	GSE54460	formalin-fixed, paraffin-embedded ffpe prostatectomy sample collection site: atlanta va medical center cgsr id: cm 4-0093 external id: va-pc-00-93	11101785	Normal	prostate
GSM1376161	GSE57148	copd lung tissue disease state: copd tissue: lung	12657827	Normal	respiratory
GSM2183027	GSE82070	shcac_d, repl 1 cell line: human osteosarcoma u2os cells treatment: shrna transfection time: 48h	32812596	Cancer	bone
GSM1636907	GSE67039Xx-xXGSE67040	acute myeloid leukemia tissue: bone marrow cell type: acute myeloid leukemia aml cells	82437474	Cancer	immune
GSM1623144	GSE66478	human embryonic kidney_chromatin_pellet_extract cpe cell line: hek293 rna fraction: chromatin rna	27909713	Normal	prenatal
GSM1636695	GSE67039Xx-xXGSE67040	acute myeloid leukemia tissue: heparinised blood cell type: acute myeloid leukemia aml cells	81547189	Cancer	immune
GSM1519976	GSE62118	lung cancer	47511865	Cancer	respiratory
GSM1496417	GSE53386	human hek293t cell cell line: hek293t rna type: rrna-depleted rna prep	10502857	Normal	prenatal
GSM1555725	GSE63700	prostate cancer epithelium sample group: sichka antibodies: anti-chka sigma cat no hpa024153 cell line: c4-2	13775282	Cancer	prostate
GSM1836089	GSE71519Xx-xXGSE71521	tk6 cell line cell type: lymphoblast cell line: tk6 irradiation: uvc chemical: dmso time: 4 d	18260306	Normal	immune
GSM1579181	GSE64741	melanoma cell line: a375r cell type: melanoma cell line drug treatment: vehicle origin: xenograf	40318686	Cancer	skin
GSM2092560	GSE79338	patient 11 glioblastoma , rna-seq of brain tumor tissue individual: patient 11 glioblastoma tissue: brain	31677345	Cancer	brain
GSM2309466	GSE86857	hela cells treatment: meayamycin dose: 80 nm time: 6 hours biological replicate: 1 experiment	5133655	Cancer	female reproductive
GSM1635094	GSE66962	bewo trophoblast cells cell type: choriocarcinoma trophoblast status: exposed to 8-bromo-camp treatment: ovol1 shr	25267208	Cancer	prenatal
GSM1545033	GSE63283	human umbilical vein endothelial cells cell collection details: sample from 1 individual passage: passage 5 replicate: biological	17290802	Normal	endothelial
GSM1669206	GSE68358Xx-xXGSE68359	t47d_e2+r5020_3hr cell line: t47d cell type: er+ breast cancer cell line treated with: e2+r5020_3hr	17766778	Cancer	mammary
GSM1506116	GSE61491Xx-xXGSE61492	human npcs cell type: ipsc gm8330-8 -derived npc passages: 7 shrna target gene and trc accession: chd	52587498	Normal	stem-like
GSM1656433	GSE67812	control tissue: left ventricle disease state: control	72021458	Normal	cardiac
GSM1399190	GSE57982	primary t-all cell type: human primary t-all	24533167	Cancer	immune
GSM2112669	GSE80073	c12, d54 organoid culture: cerebral organoids time: 54 days from the beginning of organoid culture	6770271	Normal	brain
GSM1601805	GSE65621	human primary cd4+ t cells culture condition: 3 day in vitro culture for th0, treatment il6 genotype: healthy control 4x	52309169	Normal	immune
GSM1299379	GSE44618	gm12878 labexpid: 12821 cell line: gm12878	13335197	Normal	immune
GSM2326087	GSE87240Xx-xXGSE87242	hepatocellular carcinoma cell line tag: skhep1	55724920	Cancer	liver
GSM2141240	GSE81046	macrophages individual: af17 cell type: macrophage infection: non-infected time: 2 hr	31828740	Normal	immune
GSM1704034	GSE69567Xx-xXGSE69568	hepg2_non-targeting_sirna cell line: hepg2 cell type: hepatocellular carcinoma sirna vendor: dharmacon catolog nu	13305179	Cancer	liver
GSM2309584	GSE86356	soleus muscle source: autopsy anonymized patient identifier: 27 anonymized center identifier: c disea	49785554	Normal	muscle
GSM1619496	GSE66306	pbmc	30789563	Normal	immune
GSM2033072	GSE76656Xx-xXGSE76657	mcf7, p53 knockdown, non-stimulated cell line: mcf7 genotype/variation: stable knockdown of p53 treatment: none	11918627	Cancer	mammary
GSM2141282	GSE81046	macrophages individual: af53 cell type: macrophage infection: non-infected time: 2 hr	27446798	Normal	immune
GSM1888646	GSE73211	fibroblast data set: isogenic cell type: fibroblast	31536520	Normal	stem-like
GSM2026914	GSE76495Xx-xXGSE76496	hek293 cells expressing gfp-tagged protein uniprotkb id: o75626 cell line: hek293 library type: mrna v2	24797127	Normal	prenatal
GSM1876267	GSE72986	corpus-derived cell culture patient id: uc-06 patient status: undergoing inguinal radical orchiectomy for a clinical diagno	32585129	Normal	male reproductive
GSM2143663	GSE81147	mv4;11 cell line tissue: peripheral blood cell line: mv4;11 cell type: macrophage	6872411	Normal	immune
GSM1425780	GSE59066	renal cell carcinoma sample type: r pretreatment: none grade: rhabdoid stage: iv	13812233	Cancer	kidney
GSM1636706	GSE67039Xx-xXGSE67040	acute myeloid leukemia tissue: heparinised blood cell type: acute myeloid leukemia aml cells	70434881	Cancer	immune
GSM1553097	GSE63577	total rna extracted from hff fibroblasts population doublings: 74 cell type: hff fibroblasts	30609648	Normal	stem-like
GSM1341706	GSE55689	mds 72 tissue: bone marrow hsc phenotype: mds cell phenotype: lin-cd34+cd38-cd90+	7084903	Normal	stem-like
GSM1398738	GSE57961	ht-29_3d static cell line: ht-29 cell type: colorectal cell line culture conditions: static 3d	17042148	Normal	intestines
GSM1379025	GSE57299	cd34+ human cord blood-derived cells modulating agent: um171+sr1 growth time: 0 5hr	38300240	Normal	stem-like
GSM1276864	GSE52834	lymphoblastoid cell line cell type: lymphoblastoid cell line hapmap individual: gm19238 condition: knockdown spl	66336354	Normal	immune
GSM2095949	GSE79492	breast cancer	13653554	Cancer	mammary
GSM1868813	GSE66507	human embryo developmental stage: blastocyst lineage: primitive endoderm embryo number: embryo 5	16485941	Normal	prenatal
GSM1528395	GSE62526	melanoma cell type: melanoma cell line: m399	48847961	Cancer	skin
GSM2306843	GSE86611	donor-derived human pancreatic islets tissue: donor-derived human pancreatic islets transduction: asf1b	11914541	Normal	pancreas
GSM2228467	GSE84170	hela_1_1 cell line: hela input amount: 1,000 ng library protocol: 3 reads+	6297425	Cancer	female reproductive
GSM2042930	GSE77039	ht29_rnaseq_24h_rosiglitazone cell line: ht29 cell type: colorectal adenocarcinoma agent: rosiglitazone time: 24hrxx-	12547783	Cancer	intestines
GSM1588855	GSE65185Xx-xXGSE65186	melanoma	87925181	Cancer	skin
GSM2028117	GSE76572	hffs_tbx3 cell type: human foreskin fibroblasts hffs incubated with: tbx3-shrna encoding retrovirus for	24440691	Normal	stem-like
GSM1634284	GSE66917Xx-xXGSE67040	acute myeloid leukemia tissue: bone marrow cell type: acute myeloid leukemia aml cells	103254582	Cancer	immune
GSM1896130	GSE73502Xx-xXGSE73765	macrophages individual: af49 cell type: macrophage infection: non-infected time: 2 hr	20202120	Normal	immune
GSM1522518	GSE62207	ileal biopsy from a ccd naÃ¯ve treatment a1b male tissue: ileum sample type: ileal biopsy diagnosis: ccd age at diagnosis: 16 91666667xx-	7074350	Normal	intestines
GSM2029262	GSE76284	human preimplantation embryo cell type: blastocyst single cell sample type: heterologous pronuclear transfer embryo 9	36579013	Normal	prenatal
GSM1861914	GSE72404Xx-xXGSE72409	imr90 cells sample group: vec_tam n11cd factor: no 4oht factor: yes vec factor: yes	10713456	Normal	stem-like
GSM1356677	GSE56148	skeletal muscle tissue: skeletal muscle genotype/variation: normal control	7345820	Normal	muscle
GSM1588901	GSE65185Xx-xXGSE65186	melanoma	63008576	Cancer	skin
GSM1574111	GSE64553	total rna extracted from mrc-5 fibroblasts population doublings: 52 cell line: mrc-5 cell type: fibroblasts treatment: 100 nm rote	39121407	Normal	stem-like
GSM1636742	GSE67039Xx-xXGSE67040	acute myeloid leukemia tissue: bone marrow cell type: acute myeloid leukemia aml cells	77895722	Cancer	immune
GSM1399184	GSE57982	primary t-all cell type: human primary t-all	23249489	Cancer	immune
GSM2026957	GSE76495Xx-xXGSE76496	hek293 cells expressing gfp-tagged protein uniprotkb id: q8n9f8 cell line: hek293 library type: mrna v2	22249094	Normal	prenatal
GSM1619494	GSE66306	pbmc	32017309	Normal	immune
GSM1521611	GSE62190	acute myeloid leukemia tissue: heparinised blood cell type: acute myeloid leukemia	102194834	Cancer	immune
GSM1556181	GSE63721	breast cancer cell line basal subtype: basal cell line: mdamb468 agent: pkc412	27010043	Cancer	mammary
GSM2150422	GSE81328Xx-xXGSE81330	leukemic cell line derived from peripheral blood contains t 8;21 chromosome translocation cell line: kasumi-1 tissue: peripheral blood derived transduction: scr	39823649	Cancer	immune
GSM1401724	GSE58135	triple negative breast cancer primary tumor tissue: triple negative breast cancer primary tumor	57989899	Cancer	mammary
GSM1467798	GSE60216	peripheral blood cell type: monocyte agent: lps	12927951	Normal	immune
GSM1379028	GSE57299	cd34+ human cord blood-derived cells modulating agent: um171 growth time: 0 5hr	41629146	Normal	stem-like
GSM1414938	GSE58604	human brain brain region: ba45 identifier: 1029 sex: m age: 30	35870847	Normal	brain
GSM1969200	GSE75530	t47d_2-5a 9min cell line: t47d tissue source: epithelium genotype/variation: wild type sample descript	12523462	Cancer	mammary
GSM1956988	GSE75487Xx-xXGSE75492	human lung cancer time point: day4 tissue: lung treatment: dox	44481456	Cancer	respiratory
GSM1528378	GSE62526	melanoma cell type: melanoma cell line: m229ar	50764395	Cancer	skin
GSM1914458	GSE74201	c116_nsc_2 region: c116 cell type: nsc group: c116_nsc	23416605	Normal	stem-like
GSM1521600	GSE62190	acute myeloid leukemia tissue: heparinised blood cell type: acute myeloid leukemia	87248856	Cancer	immune
GSM1726439	GSE70390	human primary granulocytes cell type: granulocyte tissue: blood passages: primary	27801154	Normal	immune
GSM1679720	GSE68719	ba9 prefrontal cortex tissue: brain ba9 prefrontal cortex gender: male post-mortem interval pmi : 25 rna i	32050127	Normal	brain
GSM1261651	GSE51310Xx-xXGSE51312	pancreatic islets tissue: pancreatic islets sex: f age: 37 purity: 80 viability: 97 rin: 7 4	149106328	Normal	pancreas
GSM1295111	GSE53510	hpmec 24h hypoxia exposure cell type: human pulmonary microvascular endothelial cells hypoxia exposure: 24 hours	69654437	Normal	endothelial
GSM1868814	GSE66507	human embryo developmental stage: blastocyst lineage: primitive endoderm embryo number: embryo 5	10804286	Normal	prenatal
GSM1294393	GSE53481	s human embryonic stem cells replicate: 2 origin: wa09 human embryonic stem cells sorted fraction: s phase	29108277	Normal	stem-like
GSM2029308	GSE76284	human preimplantation embryo cell type: blastocyst single cell sample type: heterologous pronuclear transfer embryo 28	28251167	Normal	prenatal
GSM1371396	GSE56924	u2-os cells cell type: osteosarcoma cell line: u2-os replicate: 1 sirna treatment: none	22316533	Cancer	bone
GSM2157838	GSE81601Xx-xXGSE81602	hct116 colon cancer cell lines, p53 -/- passages: 8-10 passages dna-damage: 5-fluorouracil cell line: hct116 genotype: p53 -/-	118024367	Cancer	intestines
GSM1944035	GSE75147	glioblastoma cell type: glioblastoma lentivirus: : control	40015818	Cancer	brain
GSM1669173	GSE68358Xx-xXGSE68359	mcf7_e2 cell line: mcf7 cell type: er+ breast cancer cell line treated with: e2	18890048	Cancer	mammary
GSM1571331	GSE64451	clear cell renal cell carcinoma cell line, caki2 cell line: caki2 genotype/variation: setd2 wild-type	186531489	Cancer	kidney
GSM1679683	GSE68719	ba9 prefrontal cortex tissue: brain ba9 prefrontal cortex gender: male post-mortem interval pmi : 2 rna in	46608904	Normal	brain
GSM1669175	GSE68358Xx-xXGSE68359	mcf7_e2+progesterone_3hr cell line: mcf7 cell type: er+ breast cancer cell line treated with: e2+progesterone_3hr	17931952	Cancer	mammary
GSM1888659	GSE73211	ipsc data set: nonisogenic cell type: ipsc	20092992	Normal	stem-like
GSM1944034	GSE75147	neural stem cells cell type: neural stem cells lentivirus: : pgipz shrna seq: agtgttaaacaagtaaatg	23981321	Normal	stem-like
GSM1256456	GSE51975	mda_ovol1 cell line: mda cell type: breast cancer cells genotype/variation: ovol1_overexpressed	63499543	Cancer	mammary
GSM1464359	GSE60052	tumor disease status: small cell lung cancer	6905581	Cancer	respiratory
GSM1521586	GSE62190	acute myeloid leukemia tissue: bone marrow cell type: acute myeloid leukemia	116579572	Cancer	immune
GSM2112327	GSE80072	ra_knee_fibroblast-like synoviocytes subject status: rheumatoid arthritis ra patient tissue: knee cell type: fibroblast-like s	52164744	Normal	stem-like
GSM1581107	GSE64813Xx-xXGSE64814	human peripheral blood leukocytes condition: control time-point: post-deployment	21657509	Normal	immune
GSM1712121	GSE69896Xx-xXGSE87153	prostate cancer cell line cell line: mr49f treatment: vehicle	16003252	Cancer	prostate
GSM1669188	GSE68358Xx-xXGSE68359	t47d_e2+progesterone_3hr cell line: t47d cell type: er+ breast cancer cell line treated with: e2+progesterone_3hr	20878841	Cancer	mammary
GSM1401678	GSE58135	er+ breast cancer primary tumor tissue: er+ breast cancer primary tumor	42132947	Cancer	mammary
GSM1505605	GSE61474	ovary tissue: ovary	19044718	Normal	female reproductive
GSM1845152	GSE71777Xx-xXGSE71780	mv4;11_sgc0946 treated tissue source: peripheral blood cell line: mv4;11 cell type: mixed lineage leukemia mll f	15336289	Cancer	immune
GSM2141339	GSE81046	macrophages individual: eu30 cell type: macrophage infection: salmonella time: 2 hr	29590036	Normal	immune
GSM1808015	GSE70503	kidney cortex tissue: kidney	12291868	Normal	kidney
[truncated: 79,717 more rows]
